# Supplementary material for: Differential expression profiling of ΔlitR and ΔrpoQ mutants reveals insight into QS regulation of motility, adhesion and biofilm formation in Aliivibrio salmonicida
Source: BMC Genomics. 2019 Mar 15;20:220. doi: 10.1186/s12864-019-5594-4 (PMC6420764; doi:10.1186/s12864-019-5594-4)
Supplement: Supplementary file 1 — Table S1. The table lists the summary of RNA sequencing data for A. salmonicida LFI1238, ΔlitR and ΔrpoQ. (XLSX 10 kb) [file 12864_2019_5594_MOESM1_ESM.xlsx]

## Sheet: Sheet1
Table S1 Summary of RNA seqeucing data
RNA seqeuncing	ΔlitR						ΔrpoQ						WT
	LCD OD600 = 0.3			HCD OD600 = 1.2			LCD OD600 = 0.3			HCD OD600 = 1.2			LCD OD600 = 0.3			HCD OD600 = 1.2
	Replicate 1	Replicate 2	Replicate 3	Replicate 1	Replicate 2	Replicate 3	Replicate 1	Replicate 2	Replicate 3	Replicate 1	Replicate 2	Replicate 3	Replicate 1	Replicate 2	Replicate 3	Replicate 1	Replicate 2	Replicate 3
Total no. of reads	11666026	9398860	10001066	9917818	8676412	8760004	8776832	10447656	10041794	9885060	10106286	10376302	10069440	9175370	10357454	8998582	9383042	10313296
Total no. of reads mapped to A. salmonicida LFI1238	9228085	7165163	7715927	7386004	6525387	6198972	6956522	7574291	8454444	6597776	7606996	8165643	9145064	8622094	8440288	8493760	8547012	9154082
Percent mapped reads to A. salmonicida LFI1238	95.14%	96.18%	93.94%	92.40%	92.77%	93.28%	93.21%	87.09%	92.98%	90.16%	77.55%	91.40%	90.82%	93.97%	81.49%	0.9439	0.9109	0.8876
Average mapping coverage	149	115	124	119	105	100	112	122	136	106	123	132	147	139	136	137	138	148
