# Supplementary material for: Differential expression profiling of ΔlitR and ΔrpoQ mutants reveals insight into QS regulation of motility, adhesion and biofilm formation in Aliivibrio salmonicida
Source: BMC Genomics. 2019 Mar 15;20:220. doi: 10.1186/s12864-019-5594-4 (PMC6420764; doi:10.1186/s12864-019-5594-4)
Supplement: Supplementary file 2 — Table S2. The table lists the differentially expressed genes of A. salmonicida wild-type at HCD compared to LCD. (XLSX 82 kb) [file 12864_2019_5594_MOESM2_ESM.xlsx]

## Sheet: wt1.2 vs wt 0.3
ID	Function	Fold Change	pvalue	padj
VSAL_II0130	transposase	-457.472	3.37051e-13	3.2997e-12
VSAL_I1441	transposase	-63.5474	0.125753	0.200757
VSAL_II0577	PTS system, trehalose-specific EIIBC component	-44.4255	4.24769e-153	2.19936e-150
VSAL_I0286	transposase	-33.585	0.19556	0.287911
VSAL_II0578	trehalose-6-phosphate hydrolase	-31.0385	9.03888e-245	2.10606e-241
VSAL_I0456	transposase	-29.7888	0.211404	0.307185
VSAL_I2323	transposase	-27.3403	0.223295	0.32017
VSAL_II0038	maltodextrin phosphorylase	-27.0808	2.27413e-71	2.40851e-69
VSAL_I1745	transposase	-12.4632	0.125136	0.200114
VSAL_II0134	hypothetical protein	-10.0021	5.81416e-102	1.3547e-99
VSAL_II0995	PTS system, fructose-like permease IIC component	-9.75579	3.58544e-06	1.60965e-05
VSAL_II0366	fimbrial protein, Flp/Fap pilin component	-8.44373	1.46051e-06	6.9662e-06
VSAL_II0894	PTS system, IIBC component	-8.41582	3.41863e-25	7.77112e-24
VSAL_II0996	PTS system, permease-specific phosphorylation site EIIA component	-8.33656	0.00147938	0.0042113
VSAL_I2160	sodium/proton antiporter (fragment)	-7.45806	1.81272e-44	8.79924e-43
VSAL_II0135	putative cytochrome b561	-6.98178	8.38751e-51	5.011e-49
VSAL_II0039	4-alpha-glucanotransferase	-6.81122	8.62248e-50	4.90009e-48
VSAL_II0895	mannose-6-phosphate isomerase	-6.28007	1.56957e-32	4.81197e-31
VSAL_I2127	hypothetical protein	-5.86822	0.0197581	0.0424691
VSAL_I0798	nitrite reductase (NAD(P)H) large subunit	-5.49124	1.0754e-05	4.48243e-05
VSAL_II0500	inosine-guanosine kinase	-4.9279	2.95171e-33	9.35711e-32
VSAL_I4069s	srna	-4.87722	7.5473e-18	1.04363e-16
VSAL_I2625	pyruvate dehydrogenase E1 component	-4.87469	3.68885e-44	1.73637e-42
VSAL_I2626	pyruvate dehydrogenase complex repressor	-4.84588	2.35082e-54	1.50066e-52
VSAL_I2624	dihydrolipoyllysine-residue acetyltransferase component of pyruvat dehydrogenase complex (fragment)	-4.69728	6.97213e-36	2.44578e-34
VSAL_II0969	putative exported protein	-4.69455	2.96971e-11	2.48008e-10
VSAL_I2839	DNA-binding protein Fis	-4.43259	1.40679e-40	6.01436e-39
VSAL_II0090	PTS system, fructose-specific IIA/FPR component	-4.20145	0.0260482	0.0540208
VSAL_I1493	microbial collagenase precursor (pseudogene)	-4.14974	6.58936e-33	2.06083e-31
VSAL_II1034	cold shock-like protein CspG	-4.14096	5.00047e-13	4.86476e-12
VSAL_II0367	type IV leader peptidase	-4.07642	7.10172e-07	3.5169e-06
VSAL_I0797	nitrite reductase (NAD(P)H) small subunit	-3.97174	5.22089e-06	2.30174e-05
VSAL_I2494	putative transcriptional regulator	-3.93666	1.59678e-17	2.14439e-16
VSAL_II2030s	srna	-3.92704	0.0123543	0.0279512
VSAL_II0712	methyl-accepting chemotaxis citrate transducer	-3.87159	2.95237e-31	8.44052e-30
VSAL_I0861	5-methyltetrahydropteroyltriglutamate--homocyst eine methyltransferase (fragment)	-3.86617	3.89607e-09	2.56436e-08
VSAL_I1813	sodium/dicarboxylate symporter	-3.79341	0.000532179	0.00166888
VSAL_I1030	membrane protein, putative phage gene	-3.76735	0.00948366	0.0221968
pVSAL840_11	conjugative transfer protein TraU	-3.75614	1.96696e-11	1.67569e-10
VSAL_I1001	transposase	-3.73163	0.609894	0.714276
VSAL_II0564	hypothetical protein, putative phage gene	-3.7204	1.02261e-24	2.25846e-23
VSAL_II0439	cold-shock DEAD box protein A (ATP-independent RNA helicase)	-3.66881	8.21226e-12	7.2755e-11
VSAL_II0968	putative exported protein	-3.62329	0.00622868	0.0152481
VSAL_II2014s	srna	-3.60897	1.2506e-15	1.47913e-14
VSAL_II0218	ABC transporter, ATP-binding protein	-3.55876	2.06505e-13	2.05623e-12
VSAL_II0599	membrane protein	-3.55316	2.46515e-25	5.68693e-24
VSAL_I2838	tRNA-dihydrouridine synthase B	-3.51419	8.18323e-33	2.52542e-31
VSAL_I1186	putative lysine exporter protein	-3.40851	2.11244e-10	1.61112e-09
VSAL_II0592	membrane protein, putative nucleoside transporter	-3.40113	1.05051e-16	1.35232e-15
VSAL_I2390	phosphoribosylformylglycinamidine cyclo-ligase (phosphoribosyl-aminoimidazole synthetase)	-3.38222	5.09808e-18	7.24301e-17
VSAL_I2138	putative diaminobutyrate--2-oxoglutarate aminotransferase	-3.34647	3.60534e-12	3.29429e-11
VSAL_II0142	putative ATP-dependent RNA helicase (DEAD/DEAH box helicase)	-3.29151	1.88495e-15	2.19597e-14
VSAL_I1490	hypothetical protein	-3.27962	0.018244	0.0395061
VSAL_I4053s	srna	-3.26698	0.391338	0.502656
VSAL_I0796	formate/nitrite transporter	-3.26599	4.75914e-10	3.49253e-09
VSAL_I2695	conserved hypothetical protein	-3.24897	2.0308e-29	5.37701e-28
VSAL_I1377	putative lipoprotein	-3.20839	4.39682e-11	3.60091e-10
VSAL_I4023s	srna	-3.20492	1.46314e-05	5.96001e-05
VSAL_I0552	S-adenosylmethionine synthetase	-3.19414	1.16634e-07	6.4321e-07
VSAL_I2986	thiamine biosynthesis protein ThiS	-3.18934	0.00033783	0.0010963
VSAL_I1036	probable rRNA transcription initiatior protein, putative phage gene	-3.18933	0.00314248	0.00828747
VSAL_I2763	hypothetical protein	-3.14387	4.24913e-21	7.58371e-20
VSAL_II1063	putative HTH-type transcriptional regulator (fragment)	-3.14088	0.00285728	0.0076216
VSAL_II0365	hypothetical protein	-3.13694	0.32505	0.433772
VSAL_I2215	translation initiation factor IF-1	-3.12335	9.80217e-25	2.17803e-23
VSAL_I0714	inositol-1-monophosphatase	-3.11043	4.243e-19	6.63503e-18
VSAL_II0643	transposase	-3.08923	0.461561	0.574792
VSAL_I1234	sodium-dependent nucleoside transport protein	-3.05879	3.27757e-10	2.43985e-09
VSAL_I2764	30S ribosomal subunit protein S18	-3.05393	1.00527e-23	2.11971e-22
VSAL_II0370	putative lipoprotein	-3.04539	1.13971e-05	4.72852e-05
VSAL_I2765	primosomal replication protein N	-3.04332	9.81514e-25	2.17803e-23
VSAL_I2270	outer membrane protein transport protein	-3.03211	7.92577e-14	8.26266e-13
VSAL_I0287	fructose-1,6-bisphosphatase class II GlpX	-3.02328	6.78174e-18	9.4337e-17
VSAL_I1974	ABC transporter, ATP-binding component	-3.01406	0.000455327	0.0014444
VSAL_I2766	30S ribosomal protein S6	-3.00342	1.09296e-26	2.59857e-25
VSAL_I4121s	srna	-2.98806	0.000141476	0.000491631
VSAL_I1029	phage terminase, endonuclease subunit	-2.98393	0.000514723	0.00161522
VSAL_I0737	inosine-5'-monophosphate dehydrogenase	-2.97872	3.43115e-16	4.25243e-15
VSAL_I0886	D-methionine transport ATP-binding protein MetN	-2.96349	4.2638e-21	7.58371e-20
VSAL_I2193	methyl-accepting chemotaxis protein	-2.96021	1.08725e-17	1.47284e-16
VSAL_I1312	putative helicase (DEAD/DEAH box helicase)	-2.939	7.69715e-15	8.64307e-14
VSAL_I2466	peptidase	-2.93521	7.828e-10	5.57775e-09
VSAL_II0911	ABC transporter ATP-binding protein	-2.92069	1.48247e-11	1.28407e-10
VSAL_I2744	50S ribosomal protein L31	-2.91874	3.17483e-18	4.59462e-17
VSAL_II0051	inner membrane protein	-2.90914	0.0147863	0.0328427
VSAL_I0190	50S ribosomal protein L33	-2.90546	2.86068e-20	4.74404e-19
VSAL_II0091	1-phosphofructokinase	-2.90073	0.043306	0.0832533
VSAL_I0577	30S ribosomal protein S20	-2.89511	1.36046e-14	1.4917e-13
VSAL_I1995	phospholipase A1 precursor	-2.88582	1.57368e-15	1.84255e-14
VSAL_I0739	putative ion transporter	-2.8771	4.56083e-10	3.35758e-09
VSAL_I4143s	srna	-2.87469	2.86035e-14	3.07126e-13
pVSAL840_12	hypothetical protein, putative conjugative transfer protein TrbC	-2.86955	0.000114305	0.000402921
VSAL_I1037	hypothetical protein, putative phage gene	-2.86389	0.00153037	0.0043379
VSAL_I0553	hypothetical protein	-2.86355	6.34928e-05	0.000233157
VSAL_II0755	membrane protein	-2.85211	7.69679e-13	7.38005e-12
VSAL_II0119	putative exported protein	-2.82617	0.000338267	0.00109696
VSAL_II2052s	srna	-2.82231	2.09522e-07	1.12098e-06
VSAL_I1990	putative cobalt transport protein	-2.82053	2.60937e-15	3.01729e-14
VSAL_I2663	30S ribosomal protein S9	-2.81583	1.44119e-18	2.15255e-17
VSAL_I0652	50S ribosomal protein L19	-2.80686	9.4752e-27	2.26433e-25
VSAL_I0136	siderophore biosynthesis protein	-2.80593	5.27768e-10	3.85486e-09
VSAL_II0265	hypothetical protein	-2.79046	0.00045254	0.00143752
VSAL_II0811	extracellular solute-binding protein	-2.78957	2.24975e-10	1.71305e-09
VSAL_II0899	putative exported protein (pseudogene)	-2.78857	7.29926e-05	0.000265531
VSAL_II0118	membrane protein	-2.76344	0.000226314	0.00076146
VSAL_II0369	type II/III secretion system protein	-2.74971	2.89806e-09	1.94316e-08
VSAL_I2308	polar flagellar M-ring protein FliF (pseudogene)	-2.73298	4.98114e-18	7.09851e-17
VSAL_I0321	50S ribosomal protein L4	-2.73179	1.37605e-26	3.25502e-25
VSAL_II0145	multidrug resistance protein D	-2.72163	8.44308e-15	9.41263e-14
VSAL_I2664	50S ribosomal protein L13	-2.72143	2.15188e-20	3.64646e-19
VSAL_I1219	hypothetical protein (fragment)	-2.71392	0.0626195	0.113676
VSAL_I2950	putative signaling protein (pseudogene)	-2.71365	3.06593e-20	5.0485e-19
VSAL_I1262	conserved hypothetical protein	-2.70758	5.28017e-06	2.32128e-05
VSAL_I1042	hypothetical protein, putative phage gene	-2.70612	0.0346062	0.0689756
VSAL_I1796	sodium/alanine symporter	-2.69101	2.49269e-10	1.88877e-09
VSAL_II0785	putative exported protein	-2.68719	1.64569e-10	1.28673e-09
VSAL_I0322	50S ribosomal protein L23	-2.68539	1.69541e-24	3.67471e-23
VSAL_I0323	50S ribosomal protein L2	-2.68341	6.54826e-27	1.58108e-25
VSAL_I2319	hypothetical protein	-2.68224	1.19718e-17	1.61706e-16
VSAL_II0815	hypothetical protein	-2.67205	1.10554e-13	1.13227e-12
VSAL_II0721	PTS system permease for N-acetylglucosamine and glucose	-2.67105	3.09985e-07	1.63224e-06
VSAL_I1018	hypothetical protein, putative phage gene	-2.66832	0.00806467	0.0192036
VSAL_I2306	polar flagellar assembly protein FliH	-2.66344	1.97656e-18	2.9148e-17
VSAL_I1313	hypothetical protein	-2.66235	1.56184e-15	1.8333e-14
VSAL_I0325	50S ribosomal subunit protein L22	-2.65822	1.17926e-23	2.46429e-22
VSAL_I0191	50S ribosomal protein L28	-2.65242	2.09743e-22	4.05562e-21
VSAL_II1122s	srna	-2.65234	4.17332e-06	1.86102e-05
VSAL_I0784	GTP-dependent nucleic acid-binding protein EngD	-2.65227	1.85192e-18	2.73967e-17
VSAL_I2294	putative type IV pilus assembly (PilZ) protein	-2.65079	8.40569e-15	9.39341e-14
VSAL_I0210	5'guanylate kinase	-2.64914	1.28856e-08	7.98494e-08
VSAL_II0598	MFS transporter	-2.64465	5.88324e-07	2.94162e-06
VSAL_I0319	30S ribosomal subunit protein S10	-2.6386	9.80267e-26	2.2955e-24
VSAL_I2309	flagellar hook-basal body complex protein FliE	-2.63191	6.14037e-16	7.37478e-15
VSAL_II0813	aminotransferase class III	-2.62753	5.51008e-12	4.95695e-11
VSAL_I0337	30S ribosomal protein S5	-2.62706	1.24882e-20	2.17145e-19
VSAL_I0004	ribonuclease P protein component (RNase P protein)	-2.62113	1.9357e-10	1.49097e-09
VSAL_I2843	phosphoribosylamine--glycine ligase	-2.61677	2.28531e-16	2.8551e-15
VSAL_I2307	polar flagellar motor switch protein FliG	-2.6131	4.67894e-16	5.69292e-15
VSAL_I1216	putative HTH-type transcriptional regulator	-2.60988	2.53912e-08	1.53268e-07
VSAL_I0320	50S ribosomal protein L3	-2.60324	5.36046e-23	1.09082e-21
VSAL_I2467	ferredoxin	-2.60141	2.41706e-06	1.11189e-05
VSAL_I0651	tRNA(guanine-N1)methyltransferase	-2.59952	2.61305e-22	5.01103e-21
VSAL_II1022	methyl-accepting chemotaxis protein	-2.59945	2.04094e-05	8.15674e-05
VSAL_I0361	50S ribosomal protein L21	-2.59384	7.51954e-20	1.2167e-18
VSAL_II0150	ferrichrome transport ATP-binding protein FhuC	-2.59132	1.39064e-07	7.5794e-07
VSAL_I2868	50S ribosomal subunit protein L10	-2.58302	1.09473e-21	2.00057e-20
VSAL_I0327	50S ribosomal subunit protein L16	-2.58126	1.57447e-23	3.26091e-22
VSAL_I2427	30S ribosomal protein S2	-2.57844	6.34845e-18	8.85742e-17
VSAL_I1337	tyrosine-specific transport protein (tyrosine permease)	-2.56997	4.03839e-09	2.65429e-08
VSAL_I0324	30S ribosomal protein S19	-2.56805	7.07751e-23	1.4216e-21
VSAL_I0345	50S ribosomal protein L17	-2.55121	7.58349e-23	1.51022e-21
VSAL_II0368	putative Flp pilus assembly protein	-2.54846	1.66679e-08	1.02606e-07
VSAL_I1862	ribonuclease T	-2.54846	1.88663e-08	1.15226e-07
VSAL_I2869	50S ribosomal protein L1	-2.54789	4.55624e-18	6.53295e-17
VSAL_I0799	methyl-accepting chemotaxis protein	-2.54514	2.914e-14	3.12166e-13
VSAL_I1038	hypothetical protein, putative phage gene	-2.54482	0.0143033	0.0319527
VSAL_I0005	50S ribosomal protein L34	-2.54456	3.79357e-10	2.8105e-09
VSAL_I0326	30S ribosomal subunit protein S3	-2.54275	6.38786e-22	1.18595e-20
VSAL_II0168	putative exported protein	-2.54163	0.0190081	0.0409704
VSAL_I1043	hypothetical protein, putative phage gene	-2.52918	0.00238046	0.0064557
VSAL_I0338	50S ribosomal protein L30	-2.52693	1.59011e-16	2.02456e-15
pVSAL840_06	conjugative transfer protein TraB	-2.52641	2.85343e-05	0.000111552
VSAL_I2870	50S ribosomal protein L11	-2.52507	4.22392e-16	5.16627e-15
VSAL_I0137	TonB-dependent iron-siderophore receptor precursor	-2.52116	1.19063e-07	6.55832e-07
VSAL_I0328	50S ribosomal protein L29	-2.51971	1.35357e-20	2.34485e-19
VSAL_I2237	50S ribosomal protein L32	-2.51805	2.03665e-17	2.72724e-16
VSAL_I1989	ABC transporter ATP-binding protein	-2.51127	1.43396e-14	1.56493e-13
VSAL_I0135	siderophore biosynthetis protein	-2.50895	1.89193e-08	1.15398e-07
VSAL_I0340	preprotein translocase SecY subunit	-2.50869	1.40169e-22	2.733e-21
VSAL_I2517	hypothetical protein	-2.50542	2.99102e-15	3.42035e-14
VSAL_II0812	putative aminotransferase class-V	-2.50434	7.23415e-10	5.20234e-09
VSAL_I0856	conserved hypothetical protein	-2.50155	1.67088e-10	1.30424e-09
VSAL_I1446	membrane-bound lytic murein transglycosylase C	-2.49466	2.94135e-10	2.2072e-09
VSAL_I1699	outer membrane protein, OmpA-like	-2.49365	1.10127e-16	1.41375e-15
VSAL_II1033	hypothetical protein	-2.49267	5.53019e-12	4.96545e-11
VSAL_II0008	transposase	-2.4881	0.706532	0.790016
VSAL_II1023	hypothetical protein	-2.48344	3.59235e-05	0.00013835
VSAL_I1015	hypothetical protein, putative phage gene	-2.4802	0.00191338	0.00530734
VSAL_I0339	50S ribosomal protein L15	-2.4793	2.53798e-21	4.60195e-20
VSAL_I0336	50S ribosomal protein L18	-2.47622	2.89938e-22	5.53735e-21
VSAL_II0487	ABC transporter, ATP binding protein	-2.47282	1.52405e-09	1.04596e-08
VSAL_I2867	50S ribosomal subunit protein L7/L12	-2.4719	6.3672e-22	1.18595e-20
VSAL_II0568	putative membrane protein	-2.47162	3.01192e-07	1.58773e-06
VSAL_I0108	membrane protein	-2.47134	0.00136571	0.00392369
VSAL_I0362	50S ribosomal protein L27	-2.47026	5.53467e-19	8.54025e-18
VSAL_I1391	conserved hypothetical protein	-2.46855	8.2187e-11	6.58061e-10
VSAL_I1988	membrane protein	-2.46664	1.28461e-07	7.05116e-07
VSAL_I1691	tRNA-(ms[2]io[6]A)-hydroxylase (pseudogene)	-2.46364	1.94118e-06	9.07313e-06
VSAL_I0110	hypothetical protein	-2.46022	0.00735445	0.0177115
VSAL_I0887	D-methionine transport system permease protein MetI	-2.45841	3.87095e-09	2.55143e-08
VSAL_II1030	binding-protein-dependent transport system, inner membrane component	-2.45744	2.63754e-13	2.60401e-12
VSAL_I2980	hypothetical protein	-2.45462	1.92201e-05	7.69463e-05
VSAL_I3127s	srna	-2.45405	1.11732e-15	1.33505e-14
VSAL_I1286	hypothetical protein	-2.44834	8.77955e-11	7.01762e-10
VSAL_II1080	membrane protein	-2.44524	7.12567e-09	4.56749e-08
VSAL_I0535	tRNA (guanine-n(7)-)-methyltransferase	-2.4442	1.15122e-12	1.09039e-11
pVSAL840_03	conjugative transfer protein TraL	-2.44387	8.04739e-05	0.000290704
VSAL_II0753	outer membrane protein, OmpA family	-2.43869	8.99812e-09	5.66639e-08
VSAL_II0245	nitrite reductase large subunit	-2.43005	4.91197e-10	3.59338e-09
VSAL_I2084	50S ribosomal protein L25	-2.4243	2.78365e-20	4.6494e-19
VSAL_I0343	30S ribosomal protein S4	-2.42062	3.07219e-21	5.549e-20
VSAL_I1822	methyl-accepting chemotaxis protein (fragment)	-2.41688	1.96044e-06	9.14478e-06
VSAL_II0089	fructose repressor	-2.41429	2.23735e-05	8.88078e-05
VSAL_I1573	conserved hypothetical protein	-2.40991	1.75727e-10	1.36709e-09
VSAL_I0750	phosphoribosylformylglycinamidine synthase	-2.40969	2.27142e-15	2.63304e-14
VSAL_I0650	16S rRNA processing protein RimM	-2.4056	2.21032e-18	3.24924e-17
VSAL_I2897	putative flagellar basal body-associated protein FliL	-2.40333	8.47926e-10	6.03257e-09
VSAL_I4003s	srna	-2.40114	4.56124e-07	2.33063e-06
VSAL_I0688	putative membrane protein	-2.39956	4.25489e-11	3.49696e-10
VSAL_I0601	30S ribosomal protein S15	-2.39892	4.22613e-19	6.6309e-18
VSAL_I0649	30S ribosomal protein S16	-2.39525	7.27965e-16	8.72061e-15
VSAL_II0146	ATP-independent RNA helicase (DEAD/DEAH box helicase)	-2.38598	6.4146e-07	3.19701e-06
VSAL_II0675	methyl-accepting chemotaxis protein	-2.37802	6.51723e-05	0.00023876
VSAL_II0999	branched-chain amino acid transport system II carrier protein	-2.37146	6.56256e-11	5.30009e-10
VSAL_I1535	membrane protein	-2.36912	3.1146e-07	1.63815e-06
VSAL_I0342	30S ribosomal protein S11	-2.3656	9.149e-19	1.38423e-17
VSAL_I1409	transporter, BCCT family (pseudogene)	-2.36243	4.82802e-09	3.14226e-08
VSAL_II1027	putative exported protein	-2.35631	1.32401e-07	7.25014e-07
VSAL_I4022s	srna	-2.35477	0.0543072	0.101188
VSAL_I3105s	srna	-2.35261	1.09218e-12	1.03657e-11
VSAL_I0334	30S ribosomal protein S8	-2.3521	5.81748e-15	6.57997e-14
VSAL_I2236	conserved hypothetical protein	-2.34416	3.91779e-18	5.65229e-17
pVSAL840_25	antirestriction protein ArdC	-2.34347	3.40758e-08	2.01515e-07
VSAL_I1220	branched chain amino acid transport system II carrier protein	-2.3406	3.3386e-11	2.7683e-10
VSAL_II1029	binding-protein-dependent transport system, inner membrane component	-2.33327	3.09693e-14	3.31002e-13
VSAL_I4140s	srna	-2.33297	1.71418e-09	1.17299e-08
VSAL_I2329	hypothetical protein	-2.33258	3.93972e-11	3.24366e-10
VSAL_I0578	virulence factor MviN homolog	-2.3325	1.25531e-10	9.91482e-10
VSAL_I0344	RNA polymerase alpha-subunit	-2.32637	2.4048e-20	4.04562e-19
VSAL_II0741	putative phage zinc-binding transcriptional activator	-2.32408	0.000639595	0.00196994
VSAL_I1393	hypothetical protein	-2.3223	3.66486e-09	2.42588e-08
VSAL_II0631	phage replication and integration protein	-2.32143	3.46495e-09	2.30009e-08
VSAL_II0634	phage replication protein	-2.31591	3.54474e-09	2.34972e-08
VSAL_I1678	Hypothetical protein	-2.31456	2.86968e-05	0.000111999
VSAL_II0814	2-phosphonoacetaldehyde hydrolase	-2.3143	3.22825e-08	1.91639e-07
VSAL_I0107	membrane protein	-2.3137	0.00010179	0.00036237
VSAL_I4110s	srna	-2.30974	0.000869777	0.00261157
VSAL_I2232	putative sulfate transporter	-2.30905	4.50054e-06	2.0012e-05
VSAL_I1330	6-pyruvoyl tetrahydrobiopterin synthase	-2.30779	2.48343e-11	2.08519e-10
VSAL_I0310	30S ribosomal protein S12	-2.30678	4.38402e-12	3.97462e-11
VSAL_I4058s	srna	-2.30568	0.0231236	0.0488065
pVSAL840_13	conjugative transfer protein TraN	-2.30494	0.000220929	0.000744417
VSAL_I0335	50E ribosomal protein L6	-2.30205	1.05974e-19	1.69705e-18
VSAL_I0853	exported peptidase	-2.29804	6.83516e-10	4.93827e-09
VSAL_I2039	putative exported protein	-2.29529	6.73516e-14	7.10087e-13
VSAL_I2338	flagellar basal-body rod protein FlgB	-2.29199	1.27094e-09	8.83967e-09
VSAL_I2553	autonomous glycyl radical cofactor	-2.29146	1.15147e-05	4.76963e-05
VSAL_II1032	conserved hypothetical protein	-2.28934	2.94228e-13	2.89874e-12
VSAL_I0738	GMP synthase [glutamine-hydrolyzing]	-2.28703	6.55273e-13	6.30903e-12
VSAL_I0232	putative exported protein	-2.27978	2.63581e-09	1.77498e-08
VSAL_I2144	putative sodium/proton antiporter	-2.27894	3.84235e-10	2.84212e-09
VSAL_I2859	minor curlin subunit, CsgB like (pseudogene)	-2.27885	0.00737548	0.017753
VSAL_I1919	membrane protein	-2.27753	1.13355e-05	4.70797e-05
VSAL_I2302	polar flagellar protein FliL	-2.27446	2.13555e-11	1.80611e-10
VSAL_I2311	histidine kinase	-2.26766	1.26291e-13	1.28217e-12
VSAL_II0488	putative binding protein-dependent transport system, membrane component	-2.26512	2.8083e-06	1.28679e-05
VSAL_I0329	30S ribosomal protein S17	-2.26451	8.29783e-18	1.13396e-16
VSAL_I0333	30S ribosomal protein S14	-2.26335	6.74434e-19	1.03725e-17
VSAL_I0051	cold shock protein	-2.26235	6.99127e-08	3.9538e-07
VSAL_I0785	peptidyl-tRNA hydrolase	-2.2591	6.22939e-09	4.02621e-08
VSAL_I2117	methyl-accepting chemotaxis protein (fragment)	-2.25873	9.7494e-07	4.73746e-06
VSAL_I4057s	srna	-2.25856	7.09987e-09	4.5619e-08
VSAL_I2985	thiamine biosynthesis adenylyltransferase ThiF	-2.25789	0.00017648	0.000603372
VSAL_I1755	heme transporter protein HuvC, transmembrane permease component	-2.25692	1.46102e-08	9.01766e-08
VSAL_I1963	putative secretion protein, HlyD family	-2.2561	1.79519e-06	8.45009e-06
VSAL_II1028	conserved hypothetical protein	-2.25401	5.09958e-08	2.93082e-07
VSAL_II2024s	srna	-2.2507	4.13572e-06	1.84602e-05
VSAL_I0111	hypothetical protein	-2.24951	0.0151614	0.0335959
VSAL_I0134	L-2,4-diaminobutyrate decarboxylase	-2.24889	2.60894e-07	1.3847e-06
VSAL_I1221	membrane protein	-2.24858	7.58309e-11	6.10314e-10
VSAL_I1982	putative DNA transformation protein TfoX	-2.24127	5.10064e-08	2.93082e-07
VSAL_II0489	putative exported protein	-2.2401	1.86951e-09	1.27181e-08
VSAL_I0341	30S ribosomal protein S13	-2.23913	2.87876e-18	4.17913e-17
VSAL_I2426	elongation factor TS	-2.23807	1.14615e-14	1.26565e-13
VSAL_I2348	putative membrane associated GGDEF protein	-2.23752	2.78576e-05	0.000109089
VSAL_I2295	polar flagellar assembly protein FlhB	-2.23468	1.2172e-11	1.0662e-10
VSAL_I0773	putative bacteriophage terminase	-2.2328	0.000717299	0.00219188
VSAL_I1686	phosphoribosylglycinamide formyltransferase 2	-2.22574	0.00011189	0.000395307
pVSAL840_04	conjugative transfer protein TraE	-2.22508	6.03744e-05	0.000222759
VSAL_I1168	putative type VI secretion protein VasV-1, PAAR domain protein	-2.22078	0.0207729	0.0444861
VSAL_II2040s	srna	-2.2176	3.97154e-08	2.33679e-07
pVSAL840_34	hypothetical protein	-2.2141	4.47238e-05	0.000169166
VSAL_II0121	putative exported protein	-2.21249	0.0796572	0.138819
VSAL_I2328	flagellar hook-associated protein type 3 FlgL	-2.20989	1.99756e-09	1.353e-08
VSAL_I2493	putative sodium/alanine symporter	-2.20935	1.86376e-08	1.13978e-07
VSAL_II0209	hypothetical protein (fragment)	-2.20824	3.33267e-06	1.50341e-05
VSAL_II0810	ABC transporter, ATP-binding protein	-2.20649	1.31672e-06	6.30616e-06
VSAL_I1215	membrane protein	-2.20571	1.10812e-07	6.1401e-07
VSAL_I2337	flagellar basal-body rod protein FlgC	-2.20461	2.0727e-10	1.58341e-09
pVSAL840_18	conjugative transfer protein TraG	-2.20349	5.04901e-06	2.23441e-05
VSAL_I1927	hypothetical protein, putative phage gene (fragment)	-2.2004	0.00711366	0.0172117
VSAL_I0021	antirestriction protein	-2.19882	3.31994e-10	2.46745e-09
VSAL_I2327	hypothetical protein	-2.19737	2.87609e-06	1.31398e-05
VSAL_II1031	ABC transport system, ATP-binding protein	-2.19607	2.55397e-10	1.93206e-09
VSAL_I2500	anaerobic C4-dicarboxylate transporter DcuB	-2.19587	2.19453e-07	1.17008e-06
VSAL_II0715	putative cation efflux system protein	-2.19182	0.000386172	0.00124193
VSAL_I1287	putative RNA methyltransferase	-2.19136	5.18808e-09	3.36719e-08
VSAL_II2038s	srna	-2.18949	1.89519e-06	8.86704e-06
VSAL_I2842	bifunctional purine biosynthesis protein PurH	-2.18887	1.21952e-12	1.15273e-11
VSAL_II0486	phosphomethylpyrimidine kinase	-2.18621	2.05236e-10	1.57044e-09
pVSAL840_02	conjugative transfer protein TraA, putative fimbrial protein precursor	-2.18614	0.00343516	0.00897804
VSAL_I1320	membrane protein	-2.18409	6.15543e-06	2.66335e-05
VSAL_I4150s	srna	-2.17955	0.000227585	0.000765184
VSAL_II0551	hypothetical protein, putative phage gene	-2.17853	0.000201652	0.000682921
VSAL_I2293	polar flagellar assembly protein FlhA	-2.1776	1.12585e-11	9.88031e-11
VSAL_I2299	polar flagellar assembly protein FliO	-2.17717	1.13525e-10	9.01236e-10
VSAL_I0311	30S ribosomal protein S7	-2.17331	2.69076e-16	3.35266e-15
VSAL_I2298	polar flagellar assembly protein FliP	-2.16889	4.26159e-08	2.49799e-07
VSAL_II0821	putative exported protein	-2.16407	6.72769e-06	2.90019e-05
VSAL_II0856	hypothetical protein	-2.16332	0.0437777	0.0840638
VSAL_II0731	putative membrane protein	-2.16291	1.02789e-12	9.79547e-12
VSAL_I0109	hypothetical protein	-2.16291	0.184972	0.275241
VSAL_II0490	putative thiaminase (transcriptional activator TenA)	-2.16256	1.40128e-06	6.69052e-06
VSAL_I4118s	srna	-2.16019	4.38847e-08	2.56269e-07
VSAL_I2158	L-asparaginase I	-2.15675	7.47951e-07	3.68052e-06
VSAL_I1165	putative sodium/sulfate symporter (fragment)	-2.15583	9.76013e-07	4.73773e-06
VSAL_I0744	transposase	-2.15439	0.63852	0.737175
VSAL_I1863	sodium-type flagellar protein MotY precursor	-2.15282	3.21576e-08	1.91141e-07
VSAL_I0974	membrane permease	-2.15257	2.77247e-07	1.46648e-06
VSAL_II0528	hemolysin secretion protein	-2.15237	2.73874e-08	1.65104e-07
VSAL_I2112	acetate kinase	-2.15164	4.10253e-16	5.031e-15
VSAL_I1452	putative membrane protein	-2.14858	0.00527253	0.0131955
VSAL_I2304	polar flagellar assembly protein FliJ	-2.14792	3.16154e-07	1.6591e-06
VSAL_II0557	transposase	-2.13985	5.99055e-08	3.41271e-07
VSAL_II0511	superoxide dismutase [Cu-Zn] precursor	-2.13945	3.80029e-11	3.13996e-10
VSAL_I2330	peptidoglycan hydrolase FlgJ	-2.13649	7.04998e-10	5.07773e-09
VSAL_I1357	secreted protein Hcp-2 (haemolysin co-regulated protein)	-2.13526	0.00180589	0.00503016
VSAL_II0149	MFS transporter	-2.13441	2.97998e-08	1.78492e-07
VSAL_I1909	membrane protein	-2.13381	1.23588e-09	8.62157e-09
VSAL_I0865	putative ABC transporter permease	-2.13346	1.72941e-08	1.0618e-07
VSAL_II0543	putative plasmid stabilisation system protein	-2.13087	4.31216e-07	2.21796e-06
VSAL_I2313	polar flagellar protein FliS (polar flagellar protein FlaJ)	-2.12727	4.52032e-14	4.82029e-13
VSAL_I2336	flagellar basal-body rod protein FlgD	-2.12702	1.60739e-11	1.38712e-10
VSAL_I2137	saccharopine dehydrogenase	-2.12564	8.37918e-09	5.29092e-08
VSAL_I2983	thiamine biosynthesis protein ThiC	-2.12238	3.12639e-08	1.86304e-07
VSAL_I4077s	srna	-2.12219	7.50516e-06	3.21157e-05
VSAL_I2305	polar flagellum-specific ATP synthase FliI	-2.12214	4.42477e-08	2.57981e-07
VSAL_I4056s	srna	-2.12179	6.45503e-07	3.21372e-06
VSAL_I2891	multidrug efflux pump	-2.12146	7.33085e-10	5.26376e-09
VSAL_I2345	putative exported protein	-2.12142	1.60359e-05	6.49803e-05
VSAL_I2984	thiamine-phosphate pyrophosphorylase	-2.12048	1.38402e-06	6.61488e-06
VSAL_I0930	autoinducer 2 sensor kinase/phosphatase LuxQ	-2.12039	4.27336e-10	3.15592e-09
VSAL_I1861	sodium/proton antiporter	-2.11879	7.45802e-07	3.67382e-06
VSAL_I1986	putative lipoprotein	-2.11862	8.55323e-12	7.54888e-11
VSAL_I2017	MFS transporter	-2.11663	0.0219435	0.0467139
VSAL_I2300	polar flagellar switch protein FliN	-2.11216	5.30662e-10	3.86993e-09
VSAL_II0829	transposase	-2.11193	0.516106	0.627296
VSAL_II0530	putative membrane protein	-2.11181	1.40005e-09	9.63696e-09
VSAL_II0799	hypothetical protein	-2.11095	0.00151059	0.00428966
VSAL_II0777	hypothetical protein	-2.10746	1.91777e-05	7.68426e-05
VSAL_I2018	ribosomal small subunit pseudouridine synthase A (16S pseudouridine 516 synthase)	-2.10643	9.15218e-08	5.11995e-07
VSAL_I2029	putative transport protein	-2.10095	1.13741e-09	7.97046e-09
VSAL_I1627	membrane protein	-2.0999	0.0449856	0.0860916
VSAL_II0854	secretion protein, HlyD family	-2.0998	0.000165141	0.000567939
VSAL_I2344	putative lipoprotein	-2.09754	2.37952e-06	1.09791e-05
VSAL_II0356	putative exported protein	-2.0973	0.00090939	0.00271477
VSAL_I1743	hypothetical protein	-2.09668	0.0069341	0.0168121
VSAL_I4102s	srna	-2.09356	0.00325455	0.00854433
VSAL_I2314	polar flagellar protein FlaI	-2.09256	6.60284e-08	3.74322e-07
pVSAL840_10	conjugative transfer protein TraW	-2.08198	0.00620689	0.0152152
VSAL_I0230	conserved hypothetical protein	-2.07708	4.85465e-10	3.55702e-09
VSAL_II0432	membrane protein	-2.07704	0.000438562	0.00140172
VSAL_II0677	putative glycosyl transferase	-2.07646	2.21127e-06	1.02329e-05
VSAL_II0093	putative exported protein	-2.07515	1.28464e-07	7.05116e-07
VSAL_I1147	probable intracellular septation protein	-2.06995	8.85837e-06	3.75273e-05
VSAL_I1750	putative coproporphyrinogen oxidase PhuW	-2.06921	2.39426e-06	1.10359e-05
VSAL_I4044s	srna	-2.06648	0.000754431	0.00229481
VSAL_I4043s	srna	-2.06025	7.48186e-09	4.76956e-08
VSAL_II0947	hypothetical protein	-2.05947	0.000833176	0.0025179
VSAL_I2316	polar flagellar protein FlaG (pseudogene)	-2.05682	6.5584e-07	3.25475e-06
VSAL_I4139s	srna	-2.05622	2.56005e-13	2.53288e-12
VSAL_I2701	pyruvate kinase I	-2.05596	2.97215e-10	2.22672e-09
VSAL_I2303	polar flagellar hook-length control protein FliK	-2.0539	1.39124e-09	9.59048e-09
VSAL_I4129s	srna	-2.05341	5.4387e-11	4.41539e-10
VSAL_I2136	carboxynorspermidine decarboxylase	-2.05304	1.71923e-07	9.25127e-07
VSAL_I1634	hypothetical protein	-2.05106	5.20886e-06	2.29861e-05
VSAL_I1338	tyrosine-specific transport protein (tyrosine permease) (pseudogene)	-2.04753	3.61174e-07	1.87633e-06
VSAL_I0536	thermolabile glutaminase	-2.04579	1.25111e-06	6.01047e-06
VSAL_I1450	putative ferredoxin	-2.04551	2.70358e-07	1.43167e-06
VSAL_II0512	putative exported protein	-2.04516	4.26068e-12	3.87032e-11
VSAL_II0535	transposase (pseudogene)	-2.04321	5.41088e-07	2.72591e-06
VSAL_I4169s	srna	-2.04196	4.55901e-07	2.33063e-06
VSAL_I2326	putative exported protein	-2.04171	9.52991e-07	4.64048e-06
VSAL_I0971	alanine racemase (pseudogene)	-2.03434	0.00993484	0.023102
VSAL_II0111	putative exported protein	-2.03429	0.00238672	0.00646635
VSAL_II1088	putative membrane protein	-2.03405	0.00118944	0.00346425
VSAL_I1752	TonB system transport protein ExbB1	-2.0339	0.000266547	0.000877816
VSAL_I0863	accessory colonization factor AcfD precursor (fragment)	-2.03299	7.55315e-10	5.40671e-09
pVSAL320_06	membrane protein	-2.03248	2.38791e-12	2.19914e-11
VSAL_II0541	hypothetical protein, putative phage gene	-2.03223	3.08837e-06	1.39998e-05
VSAL_II0015	secretion protein, HlyD family	-2.03159	4.6418e-05	0.000175148
VSAL_I0726	conserved hypothetical protein	-2.03061	5.20876e-07	2.63835e-06
VSAL_II1026	putative tryptophanyl-tRNA synthetase	-2.02986	9.39414e-08	5.249e-07
VSAL_I1185	putative type VI secretion protein VasX-1	-2.02955	0.0339252	0.0678796
VSAL_II0373	bacterial type II secretion system protein F	-2.02933	6.62312e-05	0.000242258
VSAL_I0231	conserved hypothetical protein	-2.02486	7.47745e-08	4.21341e-07
VSAL_I2887	tRNA (uracil-5)-methyltransferase	-2.02356	3.12056e-07	1.63944e-06
VSAL_II0203	hypothetical protein	-2.02255	0.208049	0.303103
VSAL_II0293	conserved hypothetical protein	-2.02202	1.11075e-07	6.14739e-07
VSAL_I2987	thiamine biosynthesis protein ThiG	-2.02098	0.00044879	0.00142755
VSAL_I2335	flagellar hook protein FlgE	-2.02013	2.87125e-06	1.31305e-05
VSAL_II0680	hypothetical protein	-2.01889	0.0602292	0.110008
VSAL_I4146s	srna	-2.01873	3.48207e-07	1.81596e-06
VSAL_I2939	putative elongation factor Tu, GTP binding domain	-2.01864	1.48303e-08	9.1414e-08
VSAL_I2558	response regulator, aerobic respiration control protein ArcA	-2.01758	3.30738e-11	2.74942e-10
VSAL_II0253	putative 3-hydroxy-3-methylglutaryl coenzyme a reductase	-2.0166	1.76745e-05	7.1064e-05
VSAL_I2301	polar flagellar switch protein FliM (flagellar motor switch protein FliM)	-2.01504	3.22856e-09	2.15237e-08
VSAL_I2346	putative exported protein	-2.01422	2.31145e-06	1.06859e-05
VSAL_I1847	inosine-guanosine kinase	-2.01357	2.64527e-09	1.77878e-08
VSAL_I4182s	srna	-2.01334	5.30542e-06	2.33018e-05
VSAL_I1451	putative cytoplasmic chaperone TorD	-2.01163	0.000806641	0.00244564
VSAL_I2216	putative arginine-tRNA-protein transferase	-2.01006	5.55819e-08	3.17806e-07
VSAL_I4187s	srna	-2.00662	2.21038e-06	1.02329e-05
VSAL_I1629	glycosyl transferase, family 2 (pseudogene)	-2.00602	5.32194e-05	0.000198085
VSAL_II0713	putative exported protein	-2.00382	4.1236e-07	2.12566e-06
VSAL_I1026	terminase, ATPase subunit	-2.00114	9.74858e-05	0.00034811
VSAL_I0610	putative exported protein	2.00097	0.000452518	0.00143752
VSAL_I2211	putative lipoprotein	2.00286	1.77412e-06	8.35935e-06
VSAL_I4031s	srna	2.00767	0.0414099	0.0800043
VSAL_I2666	putative membrane protein	2.01091	2.98581e-07	1.57575e-06
VSAL_II0844	hypothetical protein	2.01189	3.12658e-06	1.41592e-05
VSAL_I2349	putative exported protein	2.01548	0.00556488	0.0138601
VSAL_I0972	transposase	2.01769	0.5033	0.615145
VSAL_I0608	putative acetyltransferase	2.01865	1.58823e-07	8.58601e-07
VSAL_I0498	RNA polymerase sigma-54 factor (sigma-N)	2.02127	2.98268e-15	3.42035e-14
VSAL_I1505	putative exported protein	2.025	1.68466e-07	9.07576e-07
VSAL_I0403	sulfite reductase [NADPH] hemoprotein beta-component	2.02683	0.352927	0.464588
VSAL_II0127	hypothetical protein, putative phage gene	2.02971	1.66916e-06	7.89672e-06
VSAL_I0594	phosphoglucosamine mutase	2.03424	1.99785e-05	7.9914e-05
VSAL_II0422	membrane protein	2.03593	1.09227e-08	6.83219e-08
VSAL_I1719	hypothetical protein (fragment)	2.0488	5.78967e-06	2.52384e-05
VSAL_II0444	binding-protein-dependent transport system inner membrane component	2.05312	5.48795e-07	2.75878e-06
VSAL_I0379	putative membrane protein	2.05864	6.84707e-07	3.3944e-06
VSAL_I0822	DNA-binding protein HU-beta	2.06459	1.16709e-09	8.16614e-09
VSAL_I1006	conserved hypothetical protein	2.06598	1.70782e-06	8.07143e-06
VSAL_I2379	dihydrodipicolinate synthase	2.06677	8.87771e-10	6.27772e-09
VSAL_I0924	3,4-dihydroxy-2-butanone 4-phosphate synthase (GTP cyclohydrolase II) (riboflavin biosynthesis protein RibBA)	2.06731	6.99329e-06	3.00357e-05
VSAL_I0402	sulfite reductase [NADPH] flavoprotein alpha-component	2.06766	0.359308	0.470197
VSAL_I2674	ADP-ribose pyrophosphatase	2.07137	3.19111e-13	3.13725e-12
VSAL_II0021	pyridoxamine 5'-phosphate oxidase	2.07283	4.66315e-11	3.81233e-10
VSAL_I2714	transcriptional regulator OxyR, LysR family (hydrogen peroxide-inducible genes activator)	2.07448	4.80767e-09	3.13778e-08
VSAL_I1005	hypothetical protein	2.07551	1.37316e-05	5.62297e-05
VSAL_I4067s	srna	2.0759	0.00272468	0.00730132
VSAL_II0010	conserved hypothetical protein	2.07808	9.66926e-06	4.07827e-05
VSAL_I1341	putative lipoprotein	2.08071	9.6183e-08	5.3614e-07
VSAL_I1011	probable phage regulatory protein	2.08076	0.002378	0.0064557
VSAL_I2223	inner membrane protein	2.08125	1.4922e-09	1.02561e-08
VSAL_II0719	hypothetical protein	2.08686	7.95821e-05	0.000287706
VSAL_I2818	glyceraldehyde 3-phosphate dehydrogenase	2.08812	1.19933e-05	4.9503e-05
VSAL_I2751	transposase	2.08824	0.000154432	0.000532289
VSAL_I2033	putative exported protein	2.09431	6.48674e-05	0.00023783
VSAL_I1899	hypothetical protein	2.09702	2.80912e-12	2.57181e-11
VSAL_I2351	putative lipoprotein	2.09752	0.000579371	0.00180232
VSAL_I2050	membrane protein	2.09809	2.33926e-11	1.96768e-10
pVSAL840_66	DNA-binding protein HU-alpha	2.09812	1.03803e-05	4.35003e-05
VSAL_I1533	hypothetical protein	2.09949	0.000252776	0.000838986
VSAL_I2128	putative exported protein	2.10021	0.13186	0.208506
VSAL_II0796	putative membrane protein	2.10435	2.99812e-08	1.79348e-07
VSAL_I1082	response regulator	2.10958	6.74044e-10	4.8774e-09
VSAL_I1325	proton glutamate symport protein	2.11092	4.28251e-11	3.51347e-10
VSAL_I1481	putative lipoprotein	2.12341	2.16146e-05	8.59422e-05
VSAL_I2937	D-tyrosyl-tRNA(tyr) deacylase	2.12366	7.10716e-09	4.5619e-08
VSAL_I2660	ubiquinol--cytochrome c reductase, cytochrome C1	2.12539	1.89847e-12	1.76938e-11
VSAL_I2672	Calcineurin-like phosphoesterase	2.13093	2.10018e-07	1.12106e-06
VSAL_I1795	putative membrane protein	2.13465	1.68159e-10	1.3104e-09
VSAL_I2164	peptidase family M16 (fragment)	2.13835	1.24101e-09	8.64441e-09
VSAL_I1798	amino acid transport protein, LysE type	2.13886	4.33479e-09	2.84109e-08
VSAL_II0360	HTH-type transcriptional regulator, LysR-family	2.13922	4.48778e-08	2.61087e-07
VSAL_II0421	membrane protein	2.14053	1.12835e-08	7.04839e-08
VSAL_I1327	putative exported protein	2.14162	1.34406e-07	7.3427e-07
VSAL_I0880	hypothetical protein	2.14207	2.88927e-06	1.31871e-05
VSAL_I2817	hypothetical protein	2.14385	1.88761e-06	8.84045e-06
VSAL_I2678	methyl-accepting chemotaxis protein	2.14412	0.000140808	0.000489674
VSAL_I2569	integral membrane protein, putative multidrug resistance protein	2.14996	1.13506e-10	9.01236e-10
VSAL_I2068	membrane protein	2.1523	1.92421e-10	1.48457e-09
VSAL_I1111	hypothetical protein (fragment)	2.1536	5.45923e-06	2.39548e-05
VSAL_I0430	putative exported protein	2.15616	6.13782e-12	5.47936e-11
VSAL_I0373	exported protein	2.1606	2.49053e-08	1.50726e-07
VSAL_I1956	putative formate transporter 1	2.16342	2.34721e-07	1.25006e-06
VSAL_II0582	L-allo-threonine aldolase	2.1715	1.31869e-09	9.1309e-09
VSAL_I1518	hypothetical protein	2.17192	0.000267925	0.00088173
VSAL_I1355	cystathionine beta-lyase	2.17382	1.25188e-14	1.37589e-13
VSAL_I1599	putative polysaccharide deacetylase	2.17687	0.00041229	0.00131955
VSAL_I0219	uroporphyrinogen III synthase HemD	2.1844	1.40024e-10	1.10408e-09
VSAL_I1833	transposase (pseudogene)	2.18443	7.17725e-09	4.58793e-08
VSAL_II2048s	srna	2.1885	4.42887e-08	2.57981e-07
VSAL_I1950	oligopeptide transport ATP-binding protein F	2.18957	4.70169e-09	3.07723e-08
VSAL_I2849	putative D-isomer specific 2-hydroxyacid dehydrogenase, NAD binding domain	2.19155	1.28739e-08	7.98494e-08
VSAL_I0407	opacity-associated protein A	2.19231	8.77678e-13	8.39832e-12
VSAL_II0789	amino acid biosynthesis aminotransferase	2.19508	3.35451e-11	2.77656e-10
VSAL_II0656	conserved hypothetical protein	2.1984	5.30657e-07	2.67626e-06
VSAL_I4153s	srna	2.2017	3.44397e-07	1.80016e-06
VSAL_II0986	hypothetical protein	2.20405	1.55061e-07	8.40214e-07
VSAL_I1485	conserved hypothetical protein	2.20872	1.70797e-08	1.05002e-07
VSAL_I2742	HTH-type transcriptional repressor CytR	2.21241	5.24797e-07	2.65244e-06
VSAL_I1521	putative arginase (fragment)	2.21768	1.86246e-06	8.74023e-06
VSAL_II0159	protoheme IX farnesyltransferase (cytochrome o ubiquinol oxidase C subunit IV)	2.21906	1.78438e-09	1.21567e-08
VSAL_II0818	hypothetical protein	2.22707	7.35798e-09	4.69701e-08
pVSAL840_20	conjugative transfer protein TraD	2.22745	1.07979e-07	5.99743e-07
VSAL_I1882	membrane protein	2.24207	5.80589e-17	7.57856e-16
VSAL_II0579	pyruvate kinase II	2.24289	4.33011e-08	2.53496e-07
VSAL_I2982	hypothetical protein	2.24577	1.32827e-09	9.16999e-09
VSAL_I0968	hypothetical protein, putative phage gene	2.24587	2.10474e-11	1.78329e-10
VSAL_I1499	putative exported protein	2.24601	0.0021384	0.0058825
VSAL_I1368	ribokinase	2.24809	0.000538976	0.00168906
VSAL_II0087	hypothetical protein	2.25274	0.15923	0.243283
VSAL_I2713	hybrid peroxiredoxin (thioredoxin reductase)	2.25611	2.96577e-11	2.48008e-10
VSAL_I2992	MFS transporter	2.26123	2.99464e-15	3.42035e-14
VSAL_I0125	diaminopimelate decarboxylase	2.26212	2.84315e-15	3.27138e-14
VSAL_II0344	putative HTH-type transcriptional regulator	2.26247	5.76215e-06	2.5142e-05
VSAL_II0637	hypothetical protein, putative phage gene	2.26985	3.27881e-09	2.17964e-08
VSAL_II0267	HTH-type transcriptional regulator, AraC family	2.27177	1.02367e-09	7.19501e-09
VSAL_I1213	transporter, LysE family	2.27184	1.02442e-05	4.29685e-05
VSAL_I1456	ribosomal-protein-serine acetyltransferase	2.27506	1.49398e-12	1.39798e-11
VSAL_I2733	acetylornithine aminotransferase/succinylornithine transaminase	2.27627	7.47682e-08	4.21341e-07
VSAL_I0229	cytochrome c	2.27731	2.47332e-20	4.14592e-19
VSAL_I1903	HTH-type transcriptional regulator, AraC family	2.27904	8.257e-12	7.30126e-11
VSAL_I2627	AmpD protein (N-acetylmuramoyl-L-alanine amidase)	2.2911	3.12296e-09	2.08496e-08
VSAL_II0072	hypothetical protein (fragment)	2.29214	1.53506e-06	7.29935e-06
VSAL_I1191	HTH-type transcriptional regulator, AraC family	2.29727	1.96614e-10	1.51191e-09
VSAL_II0889	hypothetical protein	2.30099	1.25511e-11	1.09734e-10
VSAL_I0376	3-isopropylmalate dehydrogenase	2.30213	1.00382e-09	7.06616e-09
VSAL_I4047s	srna	2.30829	6.7535e-06	2.90608e-05
VSAL_I4079s	srna	2.3297	3.99163e-05	0.000152592
VSAL_II1098	ABC transporter ATP-binding protein	2.33306	6.13884e-15	6.9099e-14
VSAL_I0874	hypothetical protein	2.33389	1.75946e-13	1.76705e-12
VSAL_I0374	3-isopropylmalate dehydratase small subunit	2.33505	1.62143e-11	1.39665e-10
VSAL_I2734	arginine N-succinyltransferase	2.33596	1.11866e-07	6.18381e-07
VSAL_I1375	membrane protein	2.33759	0.00100567	0.0029755
VSAL_II0361	putative exported protein	2.34915	9.58267e-12	8.42551e-11
VSAL_I0864	putative exported protein	2.36207	9.58239e-14	9.9011e-13
VSAL_II0233	maltose/maltodextrin transport ATP-binding protein (fragment)	2.36464	6.16183e-07	3.07761e-06
VSAL_I0830	N-acetylglucosamine-6-phosphate deacetylase	2.36717	1.36317e-08	8.42489e-08
VSAL_I0375	3-isopropylmalate dehydratase large subunit	2.37049	2.33349e-17	3.10688e-16
VSAL_I1806	conserved hypothetical protein	2.37127	2.05566e-08	1.24894e-07
VSAL_I1809	transposase	2.37912	9.50918e-06	4.01748e-05
VSAL_I0757	endochitinase ChiA	2.38355	2.67284e-12	2.45185e-11
VSAL_II1004	HTH-type transcriptional regulator, LacI family (fragment)	2.38361	4.11029e-08	2.41538e-07
VSAL_I1615	PTS permease for glucose	2.38694	3.30992e-11	2.74942e-10
VSAL_I2377	putative membrane protein	2.38897	5.77497e-09	3.73769e-08
VSAL_I1319	membrane receptor, histidine kinase	2.39077	1.21503e-15	1.44072e-14
VSAL_I1482	glucose 1-dehydrogenase	2.39405	4.82704e-12	4.3593e-11
VSAL_II0704	histidine utilization repressor	2.39434	3.10456e-08	1.8524e-07
VSAL_I0829	N-acetylglucosamine repressor	2.39511	6.25579e-07	3.1212e-06
VSAL_I1881	hypothetical protein	2.39664	4.14568e-23	8.47319e-22
VSAL_I2972	putative zinc-binding alcohol dehydrogenase	2.40073	1.14175e-08	7.12258e-08
VSAL_II0615	hypothetical protein	2.40175	3.69518e-09	2.44249e-08
VSAL_I0646	putative transport protein	2.40229	5.3233e-14	5.6507e-13
VSAL_I2540	putative cell division protein ZapA	2.40297	2.312e-13	2.29233e-12
VSAL_II0795	membrane protein	2.41074	1.92774e-11	1.64529e-10
VSAL_II0232	putative alpha amylase	2.41354	1.98202e-12	1.83258e-11
VSAL_I1771	hypothetical protein (pseudogene)	2.42276	1.03042e-16	1.33013e-15
VSAL_I4141s	srna	2.4305	1.26069e-12	1.18806e-11
VSAL_II0239	glycogen synthase	2.44293	3.57802e-07	1.86089e-06
VSAL_I2124	hypothetical protein	2.44553	0.00023445	0.000782621
VSAL_I0622	purine nucleoside phosphorylase (pseudogene)	2.44815	1.29441e-12	1.21612e-11
VSAL_I0292	regulator of ribonuclease activity A	2.4537	5.35706e-11	4.3567e-10
VSAL_I2085	heat shock protein	2.45785	1.8727e-16	2.3714e-15
VSAL_I1710	putative hemolysin (pseudogene)	2.45865	4.99347e-17	6.55481e-16
VSAL_I2945	conserved hypothetical protein	2.45965	1.99755e-14	2.16478e-13
VSAL_II0078	putative aminotransferase	2.46506	2.12639e-17	2.83924e-16
VSAL_I0637	carbon storage regulator	2.46985	1.1022e-19	1.75899e-18
VSAL_I0843	succinate dehydrogenase hydrophobic membrane anchor protein	2.47004	1.08431e-09	7.60976e-09
VSAL_I1949	oligopeptide transport ATP-binding protein D	2.47073	5.46217e-12	4.92335e-11
VSAL_II0399	peptidase T	2.47375	1.02382e-05	4.29685e-05
VSAL_I0992	apolipoprotein N-acyltransferase	2.48606	1.41054e-13	1.42275e-12
VSAL_II0215	catalase	2.48667	2.24831e-11	1.8946e-10
VSAL_I0445	aminotransferase class-V	2.4872	2.11769e-05	8.44179e-05
VSAL_I0842	succinate dehydrogenase cytochrome b556 subunit	2.49642	7.58455e-10	5.42086e-09
VSAL_I0100	putative cyclic nucleotide binding protein	2.4989	4.50119e-10	3.31892e-09
VSAL_II0104	putative 6-phosphogluconate dehydrogenase	2.50582	0.000278547	0.000914751
VSAL_I2201	ferredoxin--NADP reductase	2.50913	1.92779e-09	1.30764e-08
VSAL_I1340	putative lipoprotein	2.51409	1.40636e-07	7.65612e-07
VSAL_I0087	ketol-acid reductoisomerase	2.51976	4.37598e-16	5.33823e-15
VSAL_I2536	hypothetical protein	2.52226	1.92359e-07	1.0339e-06
VSAL_II0614	cold shock-like protein	2.53062	4.80755e-16	5.83416e-15
VSAL_II1014	conserved hypothetical protein	2.53213	5.05408e-11	4.1247e-10
VSAL_I2075	methyl-accepting chemotaxis protein	2.53587	6.35961e-09	4.10468e-08
VSAL_I1310	conserved hypothetical protein	2.53717	3.30599e-07	1.731e-06
VSAL_I0378	transcriptional regulator, AcrR/TetR family (pseudogene)	2.54047	0.000249604	0.000829639
VSAL_I4028s	srna	2.54118	3.77271e-08	2.22261e-07
VSAL_I2188	putative phospholipase	2.55178	1.18205e-14	1.30221e-13
VSAL_II0817	proline permease	2.56204	2.77076e-18	4.03492e-17
VSAL_I1348	transposase	2.56293	1.77328e-10	1.37725e-09
VSAL_I0674	putative membrane protein	2.56553	4.59898e-07	2.34734e-06
VSAL_II0386	glycerol-3-phosphate repressor protein	2.5688	2.92036e-08	1.75372e-07
VSAL_I4185s	srna	2.56904	6.95386e-09	4.47583e-08
VSAL_I4111s	srna	2.57461	2.6228e-12	2.4107e-11
VSAL_I2825	integral membrane protein, MarC family	2.57851	1.06551e-13	1.09609e-12
VSAL_I2948	universal stress protein B	2.57914	2.64084e-15	3.04612e-14
VSAL_I0099	putative exonuclease	2.58758	2.52808e-18	3.70467e-17
VSAL_I0871	inner membrane ABC transporter permease protein	2.5959	8.60857e-10	6.11524e-09
VSAL_II0169	hypothetical protein	2.59901	3.87827e-11	3.19871e-10
VSAL_I1545	putative exported protein	2.59992	3.51928e-10	2.61144e-09
VSAL_I1294	methyl-accepting chemotaxis protein	2.60927	4.62944e-08	2.68323e-07
VSAL_II2008s	srna	2.61908	2.44451e-17	3.2362e-16
VSAL_II1100	hypothetical protein (pseudogene)	2.6222	3.22534e-13	3.16423e-12
VSAL_II0574	conserved hypothetical protein	2.6225	8.03529e-14	8.35813e-13
VSAL_II0307	response regulator, histidine kinase	2.63076	1.00541e-14	1.11553e-13
VSAL_II0075	hypothetical protein	2.63261	1.18642e-10	9.40261e-10
VSAL_I1519	putative membrane protein	2.63309	3.31274e-08	1.96155e-07
VSAL_I2229	putative outer membrane assembly protein	2.6351	1.00213e-13	1.03317e-12
VSAL_I2596	putative exported protein (pseudogene)	2.63546	9.55318e-08	5.33148e-07
VSAL_I4048s	srna	2.64495	1.75239e-05	7.05191e-05
VSAL_I2671	conserved hypothetical protein	2.6476	2.30778e-09	1.55633e-08
VSAL_I1254	transporter, BCCT family	2.65058	1.26634e-08	7.8682e-08
VSAL_I0866	putative lipoprotein	2.65606	5.67819e-15	6.43804e-14
VSAL_II0878	putative cytochrome c-554	2.65607	4.82561e-09	3.14226e-08
VSAL_II0455	HTH-type transcriptional regulator	2.65671	3.06796e-08	1.83291e-07
VSAL_II0496	glycine cleavage system T protein	2.65758	2.10183e-16	2.64003e-15
VSAL_I4090s	srna	2.65873	1.91318e-05	7.67246e-05
VSAL_I1298	putative lipoprotein	2.65936	2.49175e-28	6.41521e-27
VSAL_II1056	putative rhodanese-related sulfurtransferase	2.6694	5.14656e-08	2.95357e-07
VSAL_I0969	hypothetical protein, putative phage gene	2.67429	1.67993e-21	3.05799e-20
VSAL_II0794	DNA-3-methyladenine glycosylase I	2.683	1.46215e-15	1.72061e-14
VSAL_I0760	ribosomal protein S6 modification protein	2.68439	1.18699e-15	1.41106e-14
VSAL_I2661	ubiquinol--cytochrome c reductase, cytochrome B	2.68537	7.67693e-14	8.02119e-13
VSAL_I2269	hypothetical protein	2.68817	0.00572998	0.0141879
VSAL_I0204	response regulator homolog OmpR	2.69152	7.85865e-07	3.86301e-06
VSAL_I0619	deoxyribose-phosphate aldolase	2.69242	6.47216e-07	3.21881e-06
VSAL_I0432	peptide methionine sulfoxide reductase MSRA	2.70578	1.22041e-18	1.83455e-17
VSAL_II0165	membrane protein	2.70921	1.19011e-10	9.41581e-10
VSAL_I4080s	srna	2.71466	0.00102499	0.00303074
VSAL_II0346	putative nuclease	2.72743	6.23875e-11	5.04732e-10
VSAL_I2451	phosphate transport system regulatory protein PhoU	2.72907	1.77552e-13	1.77934e-12
VSAL_I4162s	srna	2.75783	1.86194e-11	1.59497e-10
VSAL_I0294	phosphoribulokinase	2.76692	1.86575e-13	1.86575e-12
VSAL_II0237	conserved hypothetical protein	2.77413	1.92309e-10	1.48457e-09
VSAL_II0423	exported serine protease, trypsin elastase	2.78173	1.39554e-15	1.64638e-14
VSAL_I0377	2-isopropylmalate synthase	2.79302	7.15066e-14	7.52192e-13
VSAL_I1731	integration host factor alpha-subunit (IHF-alpha)	2.79748	2.01958e-09	1.36593e-08
VSAL_I0831	PTS permease for N-acetylglucosamine and glucose	2.80099	1.30468e-09	9.04732e-09
VSAL_I1548	NAD-dependent glutamate dehydrogenase (pseudogene)	2.80518	3.08432e-11	2.57118e-10
VSAL_I2546	small-conductance mechanosensitive channel	2.81074	5.93652e-18	8.32042e-17
VSAL_I0418	membrane protein	2.81372	1.99383e-08	1.21454e-07
VSAL_I1840	leucine-responsive regulatory protein	2.81816	1.97236e-20	3.39158e-19
VSAL_I1852	conserved hypothetical protein	2.82537	5.00099e-06	2.21738e-05
VSAL_I0872	hypothetical protein	2.82802	1.21167e-13	1.23284e-12
VSAL_II0238	glucose-1-phosphate adenylyltransferase	2.8289	3.87961e-07	2.00655e-06
VSAL_I1512	membrane protein	2.82993	1.91618e-12	1.78231e-11
VSAL_I0618	putative membrane protein	2.83148	1.90767e-11	1.63114e-10
VSAL_I2130	methyl-accepting chemotaxis protein	2.83655	4.08564e-21	7.35099e-20
VSAL_II0451	hypothetical protein	2.85982	1.56267e-07	8.45767e-07
VSAL_II0819	proline dehydrogenase	2.86216	4.77916e-08	2.76314e-07
VSAL_I4186s	srna	2.87299	1.9987e-16	2.51728e-15
VSAL_I0735	conserved hypothetical protein	2.87758	5.25687e-18	7.42333e-17
VSAL_I0218	putative uroporphyrin-III C-methyltransferase HemX	2.88364	5.20986e-18	7.37932e-17
VSAL_I0870	inner membrane ABC transporter permease protein	2.88785	9.26792e-12	8.16418e-11
VSAL_I0673	HTH-type transcriptional regulator, LysR family (pseudogene)	2.90013	2.0136e-13	2.00928e-12
VSAL_I1876	conserved hypothetical protein	2.92147	3.21898e-23	6.63736e-22
VSAL_I2673	conserved hypothetical protein	2.9216	7.29732e-19	1.1186e-17
VSAL_I4019s	srna	2.92191	0.000136223	0.000474439
VSAL_I2662	ubiquinol-cytochrome c reductase iron-sulfur subunit (rieske iron-sulfur protein)	2.92431	7.59616e-19	1.16059e-17
VSAL_I1297	putative lipoprotein	2.93142	2.94388e-20	4.86471e-19
VSAL_I0932	antibiotic biosynthesis monooxygenase	2.93162	5.94571e-18	8.32042e-17
VSAL_I1679	type I restriction enzyme R protein (pseudogene)	2.94627	4.8022e-15	5.45811e-14
VSAL_II0394	cytochrome c551 peroxidase	2.95256	7.75991e-15	8.69259e-14
VSAL_I0395	hypothetical protein, putative phage gene (fragment)	2.95525	7.30953e-14	7.67171e-13
VSAL_I1622	putative cell wall lytic enzyme	2.95782	8.35443e-17	1.08445e-15
VSAL_I0620	thymidine phosphorylase	2.96881	6.54411e-07	3.25112e-06
VSAL_I1334	putative thioesterase	2.97588	7.70896e-18	1.0597e-16
VSAL_I0419	2',3'-cyclic-nucleotide 2'-phosphodiesterase precursor	2.98393	1.93906e-07	1.04101e-06
VSAL_I0695	conserved hypothetical protein	2.99615	1.28195e-16	1.63668e-15
VSAL_I1092	coniferyl aldehyde dehydrogenase	2.99745	1.32531e-09	9.16316e-09
VSAL_I2408	nitrogen regulatory protein P-II	2.99902	4.82449e-16	5.83952e-15
VSAL_II0912	putative exported protein	3.01203	1.95522e-12	1.81501e-11
VSAL_I1831	uridine phosphorylase	3.01215	0.0180894	0.0392374
VSAL_I1212	transcriptional regulator, AraC-family	3.02393	3.03383e-10	2.26227e-09
VSAL_II0405	putative HTH-type transcriptional regulator	3.0291	8.53234e-17	1.10446e-15
VSAL_II1099	membrane signal transduction protein	3.032	5.16544e-17	6.7615e-16
VSAL_I4055s	srna	3.03949	9.46252e-18	1.28558e-16
VSAL_I0846	2-oxoglutarate dehydrogenase E1 component	3.0411	4.99465e-24	1.07258e-22
VSAL_I2409	cytochrome c-552	3.04188	4.40914e-13	4.29845e-12
VSAL_I0973	aminoacyl-histidine dipeptidase	3.0443	6.11857e-16	7.36758e-15
VSAL_I1411	hypothetical protein	3.04977	5.13482e-13	4.98506e-12
VSAL_I0800	5'-nucleotidase precursor	3.05117	2.79123e-08	1.68051e-07
VSAL_II0840	putative Lon protease	3.06137	8.34998e-08	4.69371e-07
VSAL_II0793	hypothetical protein	3.06458	5.69492e-11	4.61536e-10
VSAL_I2890	soluble pyridine nucleotide transhydrogenase	3.07045	9.14127e-21	1.60179e-19
VSAL_I2936	putative acyltransferase	3.0713	3.31244e-22	6.3004e-21
VSAL_I0284	5-carboxymethyl-2-hydroxymuconate isomerase	3.07929	3.45013e-16	4.26462e-15
VSAL_I1855	aldehyde-alcohol dehydrogenase	3.08274	1.90681e-09	1.2953e-08
VSAL_I0217	protein HemY	3.0866	1.21162e-24	2.66328e-23
VSAL_II0788	putative lipoprotein	3.09258	1.01199e-18	1.52618e-17
VSAL_II0393	response regulator, histidine kinase	3.11321	5.95835e-12	5.32935e-11
VSAL_II0654	HTH-type regulatory protein, AraC family	3.13616	4.36756e-19	6.7931e-18
VSAL_II1101	secretion protein, HlyD family	3.13669	2.12249e-20	3.60979e-19
VSAL_I0844	putative exported protein	3.13972	1.06183e-14	1.17533e-13
VSAL_I2570	membrane protein, putative periplasmic component of a bacterial drug efflux pump	3.14456	1.06719e-25	2.48656e-24
VSAL_I2361	putative exported protein	3.14635	9.79735e-09	6.15305e-08
VSAL_II0162	cytochrome o ubiquinol oxidase subunit I (ubiquinol oxidase subunit 1) (pseudogene)	3.14756	2.03347e-20	3.47106e-19
VSAL_I4165s	srna	3.15417	6.99384e-10	5.04509e-09
VSAL_I4084s	srna	3.16089	1.43322e-12	1.34382e-11
VSAL_I4007s	srna	3.16583	2.97157e-16	3.69268e-15
VSAL_II0772	trimethylamine-N-oxide reductase precursor	3.171	1.1402e-16	1.4597e-15
VSAL_II0595	putative exported oxidoreductase	3.1772	1.29466e-29	3.4475e-28
VSAL_II0773	cytochrome c-type protein	3.18949	1.08856e-22	2.14037e-21
VSAL_I4094s	srna	3.19462	3.16944e-07	1.66137e-06
VSAL_I4098s	srna	3.19465	3.17857e-25	7.26085e-24
VSAL_II0886	hypothetical protein	3.21127	3.25589e-06	1.4702e-05
VSAL_II0978	peptidase E	3.22299	1.54457e-07	8.37916e-07
VSAL_II0655	putative phosphate-binding protein (pseudogene)	3.22379	7.69549e-18	1.0597e-16
VSAL_I4188s	srna	3.22381	5.55975e-13	5.37519e-12
VSAL_I1318	transcriptional regulator, two-component response regulator	3.22444	2.25028e-14	2.43302e-13
VSAL_I2855	curli production assembly/transport component, CsgG precursor (pseudogene)	3.23072	4.89004e-27	1.19307e-25
VSAL_II0965	transcriptional activator protein LuxR	3.23193	1.14532e-13	1.16788e-12
VSAL_II0331	putative exported protein	3.23441	3.73902e-13	3.6528e-12
VSAL_I1935	sodium-dependent transporter	3.24237	1.8828e-16	2.37774e-15
VSAL_I4025s	srna	3.25373	1.41513e-07	7.6949e-07
VSAL_I4112s	srna	3.26982	3.0101e-10	2.25153e-09
VSAL_II2013s	srna	3.27904	1.61835e-06	7.67192e-06
VSAL_I0995	PhoH-like protein	3.30545	1.76721e-11	1.51661e-10
VSAL_I1511	conserved hypothetical protein	3.30713	3.43837e-19	5.43146e-18
VSAL_I0621	phosphopentomutase	3.30826	7.00405e-18	9.71395e-17
VSAL_I2111	membrane protein	3.30842	2.47103e-37	9.13887e-36
VSAL_II0641	putative acetyltransferase	3.31055	1.47314e-23	3.06466e-22
VSAL_II1069	HTH-type transcriptional regulator, LysR family (pseudogene)	3.31787	2.36154e-12	2.17916e-11
VSAL_II0280	integral membrane protein	3.33204	4.58705e-31	1.28769e-29
VSAL_I1520	hypothetical protein	3.34725	4.79922e-12	4.3426e-11
VSAL_I2083	putative exported protein	3.3531	1.60348e-24	3.49169e-23
VSAL_I2557	demethylmenaquinone methyltransferase	3.36292	5.45116e-10	3.96913e-09
VSAL_II0787	putative transglycosylase protein	3.38101	5.18012e-27	1.25726e-25
VSAL_II0281	membrane protein	3.38376	2.15852e-22	4.1565e-21
VSAL_II1036	putative mechanosensitive ion channel protein	3.38645	9.52217e-24	2.01697e-22
VSAL_I2562	glutamate synthase, large subunit	3.39576	3.31546e-44	1.57654e-42
VSAL_II0161	cytochrome o ubiquinol oxidase subunit III	3.39924	6.5463e-28	1.64896e-26
VSAL_I0913	putative hydrolytic enzyme	3.40827	1.12046e-13	1.14503e-12
VSAL_I0847	dihydrolipoamide succinyltransferase component of 2-oxoglutarate dehydrogenase complex	3.41386	4.45785e-41	1.95977e-39
VSAL_I0867	oligopeptide transport ATP-binding protein (pseudogene)	3.41537	3.87001e-16	4.77097e-15
VSAL_II0160	cytochrome o ubiquinol oxidase subunit CyoD	3.41802	5.84428e-18	8.22789e-17
VSAL_II0223	hypothetical protein	3.42104	7.78526e-05	0.000281672
VSAL_I2619	HTH-type luminescence regulator LitR	3.42866	2.38685e-29	6.28402e-28
VSAL_I4075s	srna	3.43506	3.0038e-06	1.36563e-05
VSAL_I2973	fatty oxidation complex beta subunit, 3-ketoacyl-CoA thiolase	3.43571	9.59803e-13	9.16533e-12
VSAL_II0774	putative periplasmic nitrate reductase protein NapE	3.45288	5.35912e-25	1.21231e-23
VSAL_I1657	PTS system, cellobiose-specific EIIC membrane component (pseudogene)	3.45472	1.17548e-15	1.40096e-14
VSAL_I2159	aspartate-semialdehyde dehydrogenase	3.48737	1.92914e-39	7.68358e-38
VSAL_I2064	conserved hypothetical protein	3.49538	4.70306e-21	8.33318e-20
VSAL_I1428	conserved hypothetical protein	3.50235	2.17653e-16	2.72651e-15
VSAL_I2576	ABC transporter, periplasmic chitin oligosaccharide [(GlcNAc)n] binding protein (pseudogene)	3.51187	8.09014e-20	1.3045e-18
VSAL_I2362	inner membrane protein	3.51379	1.487e-10	1.16854e-09
VSAL_I2036	putative genetic competence protein (fragment)	3.51844	7.66407e-12	6.80278e-11
VSAL_I2620	transposase (pseudogene)	3.55273	1.02088e-23	2.14293e-22
VSAL_II0497	conserved hypothetical protein	3.56479	3.00129e-36	1.08419e-34
VSAL_I1438	putative allophanate hydrolase subunit 2	3.57202	1.262e-12	1.18806e-11
VSAL_I1658	glycosylasparaginase	3.58406	1.59428e-19	2.53561e-18
VSAL_I1586	HTH-type transcriptional regulator, LysR family	3.60642	2.31932e-34	7.72001e-33
VSAL_II0163	cytochrome o ubiquinol oxidase subunit II (ubiquinol oxidase subunit 2 precursor)	3.62446	6.22924e-23	1.2621e-21
VSAL_I2796	putative periplasmic protein CpxP	3.64923	1.48512e-35	5.12642e-34
VSAL_I1510	conserved hypothetical protein	3.65072	6.54473e-20	1.06266e-18
VSAL_I1231	extracellular solute-binding protein	3.69794	1.0891e-08	6.82148e-08
VSAL_II0957	autoinducer synthesis protein LuxI	3.71523	1.66648e-38	6.36542e-37
VSAL_I1947	oligopeptide transport system permease protein B (pseudogene)	3.71524	2.61388e-28	6.69268e-27
VSAL_I0346	fructose-1,6-bisphosphatase	3.71774	6.16342e-26	1.45058e-24
VSAL_I1981	membrane protein	3.72094	4.13301e-32	1.24257e-30
VSAL_I4192s	srna	3.73328	7.30628e-25	1.6448e-23
VSAL_I0662	putative exported protein	3.7551	8.47201e-14	8.79277e-13
VSAL_I0046	putative ferredoxin	3.783	4.8878e-28	1.23789e-26
VSAL_I2667	exported serine protease	3.78912	4.33729e-30	1.1751e-28
VSAL_I0645	S-ribosylhomocysteine lyase	3.8018	4.91793e-22	9.24095e-21
VSAL_I1729	oligopeptidase F	3.81821	1.09784e-41	4.87232e-40
VSAL_I1371	ribose transport ATP-binding protein RbsA	3.83106	1.21809e-06	5.86393e-06
VSAL_I1907	putative ion channel	3.83205	4.19513e-15	4.77978e-14
VSAL_I2254	putative sodium-dependent transporter	3.83499	8.55889e-24	1.82121e-22
VSAL_I1230	DctM-like transport protein	3.84283	1.56173e-18	2.32514e-17
VSAL_I0355	integral membrane transport protein	3.85138	3.40046e-32	1.02897e-30
VSAL_I2352	chitoporin (pseudogene)	3.86865	0.000348576	0.0011296
VSAL_I1436	conserved hypothetical protein	3.8693	5.97575e-20	9.73671e-19
VSAL_I0806	putative NAD dependent epimerase/dehydratase	3.89365	1.05655e-39	4.28132e-38
VSAL_II0600	membrane protein	3.89806	8.13367e-18	1.11479e-16
VSAL_I1435	conserved hypothetical protein	3.91656	5.06203e-14	5.38563e-13
VSAL_I1808	hypothetical protein	3.93021	1.23207e-31	3.63382e-30
VSAL_II0019	hypothetical protein	3.93234	1.87735e-28	4.86025e-27
VSAL_I1712	glycerophosphoryl diester phosphodiesterase precursor	3.93371	3.13733e-19	4.97277e-18
VSAL_I1713	glycerol-3-phosphate transporter	3.93537	5.87085e-15	6.62426e-14
VSAL_I2170	putative MgtC/SapB transporter	3.94354	1.82503e-14	1.98243e-13
VSAL_I0845	succinate dehydrogenase iron-sulfur protein	3.95014	6.81361e-23	1.37452e-21
VSAL_II0837	L-threonine 3-dehydrogenase	3.95492	9.33343e-15	1.03804e-13
VSAL_I2735	succinylglutamic semialdehyde dehydrogenase	3.95654	5.30544e-24	1.1341e-22
VSAL_I4135s	srna	4.03206	6.284e-08	3.57115e-07
VSAL_I0609	putative membrane protein	4.05098	1.62086e-12	1.51367e-11
VSAL_I1589	hypothetical protein	4.08343	2.94513e-27	7.30015e-26
VSAL_I0497	sigma-54 modulation protein	4.0928	1.06999e-44	5.24858e-43
VSAL_I2563	glutamate synthase, small subunit	4.12811	7.90582e-43	3.54242e-41
VSAL_I4193s	srna	4.14078	1.72693e-31	5.02969e-30
VSAL_I1590	quinolone resistance determinant QnrC	4.14216	3.13712e-29	8.21292e-28
VSAL_I1431	putative acetyltransferase	4.20916	5.38442e-20	8.83501e-19
VSAL_II0797	putative exported protein	4.21345	2.38127e-17	3.16145e-16
VSAL_II0836	2-amino-3-ketobutyrate coenzyme A ligase	4.21358	5.84768e-14	6.19323e-13
VSAL_I2178	transposase	4.22521	0.577198	0.684643
VSAL_II0434	secretion protein, HlyD family	4.22745	2.92197e-25	6.70758e-24
VSAL_I2940	glutamine synthetase	4.23245	2.09114e-33	6.72049e-32
VSAL_I1437	putative allophanate hydrolase subunit 1	4.24873	1.77012e-20	3.0551e-19
VSAL_I1971	membrane protein	4.26521	3.64724e-27	8.94534e-26
VSAL_I0638	oxaloacetate decarboxylase 1, subunit gamma	4.32372	2.5669e-31	7.38381e-30
VSAL_I1384	hypothetical protein	4.32629	7.45057e-14	7.80217e-13
VSAL_I1370	ribose transport system permease protein RbsC	4.36713	3.81533e-12	3.47255e-11
VSAL_I0414	hypothetical protein	4.38645	5.72586e-16	6.91257e-15
VSAL_I2564	putative lipoprotein	4.39202	3.04925e-40	1.28014e-38
VSAL_I1427	hypothetical protein	4.39805	2.0913e-22	4.05562e-21
VSAL_I1434	HTH-type transcriptional regulator, LysR family (pseudogene)	4.41049	4.30526e-39	1.68593e-37
VSAL_I4051s	srna	4.43116	4.01804e-19	6.3257e-18
VSAL_I2824	transcriptional regulator, LuxR response regulator receiver	4.46146	1.08345e-12	1.03038e-11
VSAL_I1238	exported serine protease (pseudogene)	4.50656	4.819e-21	8.50626e-20
VSAL_II0866	deoxyribodipyrimidine photo-lyase (photoreactivating enzyme)	4.53555	1.36445e-39	5.48132e-38
VSAL_I2056	general L-amino acid ABC transporter permease protein	4.55355	1.24437e-20	2.17145e-19
VSAL_I0048	putative sporulation-control protein	4.56105	3.82558e-31	1.08044e-29
VSAL_II0317	putative membrane protein	4.56688	7.81027e-17	1.01664e-15
VSAL_I4008s	srna	4.56705	1.75681e-09	1.2004e-08
VSAL_I3216s	srna	4.5822	8.44765e-32	2.50739e-30
VSAL_II0456	conserved hypothetical protein, putative transposase	4.60115	1.30759e-13	1.32178e-12
VSAL_II0062	membrane protein	4.61985	1.66149e-16	2.10968e-15
VSAL_I2255	putative exported protein	4.62415	2.42553e-14	2.61643e-13
VSAL_I3142s	srna	4.63095	1.39143e-14	1.52208e-13
VSAL_I0854	putative exported protein	4.64329	6.17596e-14	6.52607e-13
VSAL_II0435	putative membrane protein	4.66674	6.2959e-22	1.17827e-20
VSAL_I0873	hypothetical protein	4.68593	8.01903e-22	1.48288e-20
VSAL_II0446	binding-protein-dependent transport system inner membrane component	4.72128	1.69242e-53	1.06577e-51
VSAL_II0018	outer membrane protein OmpA family	4.74564	6.26505e-38	2.33561e-36
VSAL_I0588	putative exported protein	4.77443	7.84925e-51	4.75033e-49
VSAL_II0164	membrane protein	4.81434	8.7543e-18	1.19284e-16
VSAL_II0437	hypothetical protein	4.8359	3.76682e-12	3.4351e-11
VSAL_I0915	membrane protein	4.83738	1.98902e-11	1.6914e-10
pVSAL840_19	putative exported protein	4.86458	2.6805e-14	2.88479e-13
VSAL_II0884	glutaredoxin	4.89935	1.31446e-24	2.87577e-23
VSAL_II0462	cytochrome c'	4.93833	6.98044e-36	2.44578e-34
VSAL_I0868	dipeptide transport ATP-binding protein DppD	4.95898	2.09759e-35	7.18732e-34
VSAL_I0416	hypothetical protein	4.96335	2.0273e-47	1.08588e-45
VSAL_II0887	conserved hypothetical protein	4.9741	2.73382e-50	1.57279e-48
VSAL_II0920	maltose transport system permease protein MalG	4.98279	2.25441e-34	7.55796e-33
VSAL_I1054	putative acetyltransferase	4.99824	1.25925e-22	2.46559e-21
VSAL_I1347	fumarate hydratase class I	5.03315	3.94182e-16	4.84666e-15
VSAL_II0318	putative exported protein	5.03348	9.14326e-21	1.60179e-19
VSAL_II0445	bacterial extracellular solute-binding protein	5.06792	8.64305e-41	3.72932e-39
VSAL_II0067	hypothetical protein	5.0932	1.26433e-08	7.8662e-08
VSAL_I1905	membrane protein	5.10517	1.59135e-30	4.4141e-29
VSAL_I1623	putative sucrose-6F-phosphate phosphohydrolase	5.12004	1.05967e-21	1.94411e-20
VSAL_I2069	putative ABC transporter, ATP-binding protein (fragment)	5.14868	8.0788e-19	1.2303e-17
VSAL_I2967	putative membrane protein	5.16188	2.68701e-17	3.54715e-16
VSAL_I2595	aconitate hydratase 2 (citrate hydro-lyase 2)	5.17227	1.76823e-25	4.09947e-24
VSAL_II1003	putative tRNA-binding protein	5.21123	7.65935e-25	1.71599e-23
pVSAL840_28	DNA-binding protein HU-alpha	5.21565	2.68168e-28	6.82876e-27
VSAL_II0061	exported glycosyl hydrolase, family 16	5.24415	1.63078e-11	1.40211e-10
VSAL_I0359	hypthetical product	5.24656	2.48279e-33	7.92451e-32
VSAL_I0431	conserved hypothetical protein	5.29219	1.48515e-46	7.68979e-45
VSAL_II0052	response regulator protein	5.32234	3.13038e-55	2.11414e-53
VSAL_I3217s	srna	5.3281	3.16403e-45	1.56855e-43
VSAL_I0417	membrane protein	5.37537	3.84719e-37	1.41165e-35
VSAL_II0315	putative response regulator	5.38614	1.3434e-17	1.80931e-16
VSAL_I1572	universal stress protein E	5.38827	1.59558e-15	1.86351e-14
VSAL_I0869	extracellular solute-binding protein	5.49781	9.91862e-46	5.024e-44
VSAL_I2736	hypothetical protein	5.49898	5.35103e-44	2.49358e-42
VSAL_I0415	hypothetical protein	5.50826	4.24554e-21	7.58371e-20
VSAL_I4086s	srna	5.50886	4.76337e-18	6.80899e-17
VSAL_I2055	general L-amino acid ABC transporter permease protein	5.5267	2.03301e-20	3.47106e-19
VSAL_I2214	ATP-dependent Clp protease ATP-binding subunit ClpA	5.53686	2.39564e-47	1.2686e-45
VSAL_I1251	putative membrane protein	5.54575	2.81527e-20	4.68541e-19
VSAL_I1659	PTS system, Lactose/Cellobiose specific IIB subunit	5.56696	4.45227e-36	1.58379e-34
VSAL_II0065	membrane protein	5.59659	6.10209e-13	5.88732e-12
VSAL_I2450	putative exported protein	5.62337	9.38613e-20	1.50825e-18
VSAL_I0848	succinyl-CoA synthetase beta chain	5.66789	7.53682e-62	6.05545e-60
VSAL_I2156	2,4-dienoyl-CoA reductase [NADPH]	5.67041	7.87192e-23	1.56099e-21
VSAL_II0060	putative type I toxin secretion system, ATP-binding protein	5.67393	7.11687e-23	1.42337e-21
VSAL_I0401	hypothetical protein	5.73531	3.09165e-32	9.4164e-31
VSAL_I2928	phosphoenolpyruvate carboxykinase	5.85482	1.9831e-64	1.74363e-62
VSAL_I1372	high affinity ribose transport protein RbsD	5.92172	2.40395e-07	1.27881e-06
VSAL_I0841	citrate synthase	5.99274	4.10321e-22	7.74128e-21
VSAL_I2213	ATP-dependent Clp protease adaptor protein ClpS	6.08153	1.50698e-47	8.16572e-46
VSAL_II0865	conserved hypothetical protein	6.0883	5.59352e-46	2.86437e-44
VSAL_II0020	hemolysin-type calcium-binding protein	6.15979	1.88358e-85	3.13482e-83
VSAL_I2550	putative hemerythrin	6.20511	2.73342e-50	1.57279e-48
VSAL_II0306	two-component response regulator, transcriptional regulatory protein LuxO	6.20753	1.03766e-49	5.82589e-48
VSAL_I0094	ABC transporter, ATP-binding protein (pseudogene)	6.21356	1.64673e-38	6.34196e-37
VSAL_I2205	hypothetical protein	6.21838	5.00798e-41	2.18105e-39
VSAL_I1904	secretion protein, HlyD family	6.24006	7.26618e-35	2.47156e-33
VSAL_I1660	PTS system, lactose/cellobiose specific IIA subunit	6.27361	2.31787e-64	2.00024e-62
VSAL_I1943	transposase	6.31674	0.0100846	0.0234386
VSAL_II0449	conserved hypothetical protein	6.32685	7.85952e-33	2.44169e-31
VSAL_I1661	hypothetical protein (fragment)	6.35781	2.66342e-47	1.39455e-45
VSAL_I0411	hemolysin	6.36507	3.14411e-43	1.43643e-41
VSAL_I0849	succinyl-CoA synthetase alpha chain	6.39702	3.07306e-78	3.87039e-76
VSAL_I2946	universal stress protein A	6.45355	1.41219e-18	2.11601e-17
VSAL_I0567	sigma-54 interacting regulatory protein	6.4544	1.96543e-52	1.20512e-50
VSAL_I1906	membrane protein	6.47273	6.12272e-40	2.52495e-38
VSAL_I4107s	srna	6.52347	4.92185e-19	7.61987e-18
VSAL_I1730	succinylglutamate desuccinylase	6.57826	1.49276e-64	1.33774e-62
VSAL_I2507	lipoprotein	6.61457	6.77955e-82	9.57355e-80
VSAL_I1198	probable membrane permease	6.74695	3.4199e-40	1.42292e-38
VSAL_I2974	fatty oxidation complex alpha subunit, enoyl-CoA hydratase	6.88731	3.51062e-36	1.25842e-34
VSAL_II0166	hypothetical protein	6.92292	3.26305e-31	9.27183e-30
VSAL_II0428	integral membrane protein, putative two-component signal transducer	6.93647	6.70766e-40	2.7419e-38
VSAL_II0963	acyl transferase LuxD	6.99258	1.65072e-30	4.55168e-29
VSAL_I1585	NAD-dependent deacetylase	7.01727	7.31479e-58	5.32608e-56
VSAL_I0412	membrane protein	7.02171	1.21834e-34	4.11412e-33
VSAL_I2437	conserved hypothetical protein	7.07236	3.97201e-18	5.71283e-17
VSAL_I2054	general L-amino acid transport ATP-binding subunit	7.21562	1.79427e-27	4.49533e-26
pVSAL840_26	hypothetical protein	7.33458	6.50244e-55	4.2678e-53
VSAL_II0879	NifS-related protein, putative aminotransferase	7.36143	2.12365e-61	1.64937e-59
VSAL_II0059	putative type I toxin secretion system, membrane transport protein	7.36905	3.04825e-40	1.28014e-38
VSAL_I1676	aquaporin Z (bacterial nodulin-like intrinsic protein)	7.45914	8.12794e-27	1.95238e-25
VSAL_II0058	putative type I toxin secretion system, outer membrane efflux protein	7.4737	1.83154e-28	4.76813e-27
VSAL_I0413	hypothetical protein	7.48109	7.10056e-39	2.75739e-37
VSAL_I0639	oxaloacetate decarboxylase 2, subunit alpha	7.5728	7.58199e-56	5.35334e-54
VSAL_I0640	oxaloacetate decarboxylase, beta subunit	7.58266	2.17431e-57	1.55881e-55
VSAL_I1385	conserved hypothetical protein	7.69201	8.74761e-22	1.61122e-20
VSAL_I0991	conserved hypothetical protein	7.70068	3.237e-27	7.98118e-26
VSAL_II2004s	srna	7.72027	3.70469e-30	1.01552e-28
VSAL_II1012	response regulator, histidine kinase	7.78731	7.52295e-34	2.43451e-32
VSAL_I1960	arginine/ornithine periplasmic binding protein-dependent transporter, inner membrane component	7.81976	2.62764e-50	1.54997e-48
VSAL_I0860	transcriptional activator MetR	7.92099	3.52819e-23	7.2429e-22
VSAL_I4059s	srna	7.9519	5.33759e-37	1.94321e-35
VSAL_II0167	hypothetical protein	8.02295	9.11145e-23	1.79913e-21
VSAL_I1197	glutamate decarboxylase beta	8.17808	2.48266e-44	1.1927e-42
VSAL_I0809	transposase	8.42873	0.285681	0.391436
VSAL_I2443	putative exported protein	8.4395	3.18502e-61	2.43315e-59
VSAL_II0325	putative exported protein	8.47605	1.27535e-66	1.18862e-64
VSAL_I1364	putative exported nuclease	8.51043	5.31698e-34	1.73267e-32
VSAL_II0705	imidazolonepropionase	8.52903	3.92961e-22	7.44389e-21
VSAL_II0053	membrane associated response regulator, histidine kinase	8.60456	1.30769e-66	1.19487e-64
VSAL_II0880	cell aggregate formation protein, biofilm development BsmA	8.73901	2.05266e-72	2.27748e-70
VSAL_I2854	Regulator of RNA polymerase sigma (70) subunit	8.74313	5.89169e-55	3.92218e-53
VSAL_II0316	response regulator, histidine kinase	8.8864	9.1926e-68	8.74235e-66
VSAL_II0404	conserved hypothetical protein	8.97503	6.04553e-05	0.000222881
VSAL_I0827	asparagine synthetase B	9.03374	1.25339e-83	1.94693e-81
VSAL_II0133	putative sodium/sulfate symporter (fragment)	9.05054	3.49609e-33	1.1008e-31
VSAL_II0066	membrane protein	9.24996	2.46435e-38	9.2612e-37
VSAL_I0405	putative membrane protein	9.34131	9.55709e-63	7.95286e-61
VSAL_II0384	glycerol uptake facilitator protein	9.37954	4.52493e-24	9.76212e-23
VSAL_II0324	putative lipoprotein	9.49036	2.37364e-70	2.45803e-68
VSAL_II0509	hypothetical protein	9.58929	1.76188e-31	5.09959e-30
VSAL_II0960	long-chain-fatty-acid ligase LuxE	9.85147	9.27534e-30	2.48409e-28
VSAL_I4092s	srna	9.90425	1.04629e-69	1.05994e-67
VSAL_I1957	arginine/ornithine periplasmic binding protein-dependent transporter, ATP-binding component	10.0545	4.88088e-74	5.83202e-72
VSAL_II0385	glycerol kinase	10.0981	4.08856e-30	1.11419e-28
VSAL_II0959	probable flavin reductase LuxG	10.1416	4.91005e-32	1.46672e-30
VSAL_II1013	putative heme binding protein	10.2319	2.58423e-55	1.77095e-53
VSAL_II0333	transposase	10.3135	2.70957e-62	2.21519e-60
VSAL_II0706	arginase	10.4248	8.67577e-10	6.15359e-09
VSAL_II0057	putative membrane associated response regulator	10.8783	2.71663e-34	8.97836e-33
VSAL_I0356	putative exported protein	10.8847	6.71326e-97	1.42199e-94
VSAL_I1856	hypothetical protein	11.0141	7.08487e-30	1.90841e-28
VSAL_II0319	RNA polymerase sigma factor	11.0434	4.48026e-43	2.02699e-41
VSAL_I1959	arginine/ornithine periplasmic binding protein-dependent transporter, inner membrane component	11.1698	1.52675e-72	1.77866e-70
VSAL_I2444	accessory colonization factor precursor AcfA	11.3846	3.41101e-60	2.56376e-58
VSAL_II0056	putative type I secretion protein, HlyD family	11.388	6.75456e-44	3.11646e-42
VSAL_I2506	RNA polymerase sigma subunit RpoS (sigma-38)	11.487	8.03186e-88	1.43956e-85
VSAL_I2431	hypothetical protein	11.6214	2.05187e-72	2.27748e-70
VSAL_I2267	fatty acid oxidation complex alpha subunit [includes: enoyl-co hydratase (ec 4	11.7558	1.57797e-69	1.56454e-67
VSAL_I2698	hypothetical protein (pseudogene)	12.0617	3.39307e-64	2.87485e-62
VSAL_I1317	carbon starvation protein (pseudogene)	12.0933	1.83417e-55	1.27571e-53
VSAL_I1832	hypothetical protein (fragment)	12.1348	7.68169e-82	1.02276e-79
VSAL_I1946	oligopeptide transport system permease protein B	12.1776	3.39109e-75	4.15855e-73
VSAL_I1839	alanine dehydrogenase	12.1842	1.03869e-87	1.7927e-85
VSAL_II0063	putative type I secretion system, ATP-binding protein	12.5006	6.48867e-58	4.79955e-56
VSAL_II0763	putative DNA-binding protein	12.8609	1.9801e-12	1.83258e-11
VSAL_I0631	putative AMP-binding acetyl-CoA synthetase	12.8913	5.37189e-69	5.21521e-67
VSAL_II0064	putative type I secretion protein, HlyD family	12.9901	2.1904e-54	1.41768e-52
VSAL_II0330	hypothetical protein	13.1009	1.40543e-31	4.11907e-30
VSAL_I2268	3-ketoacyl-CoA thiolase (fatty acid oxidation complex subunit beta) (beta-ketothiolase) (acetyl-CoA acyltransferase)	13.1362	5.19152e-34	1.7037e-32
VSAL_I1229	putative immunogenic protein precursor	13.6846	1.16709e-71	1.2648e-69
VSAL_II0073	hypothetical protein	13.8415	1.09659e-35	3.8135e-34
VSAL_I1591	hypothetical protein	14.293	1.65103e-123	5.91829e-121
VSAL_II0961	alkanal monooxygenase beta chain LuxB (bacterial luciferase beta chain)	15.1343	1.17798e-30	3.28707e-29
VSAL_II0320	putative membrane associated signaling protein	15.2	9.0798e-116	2.48893e-113
VSAL_I1369	D-ribose-binding periplasmic protein precursor RbsB	15.4078	1.95337e-27	4.86775e-26
VSAL_II0594	putative membrane protein	16.0006	8.1275e-62	6.41934e-60
VSAL_I0755	membrane protein	16.0036	5.75673e-124	2.23553e-121
VSAL_I0859	hypothetical protein	16.304	5.99077e-10	4.34168e-09
VSAL_II0055	hypothetical protein	16.6719	5.21636e-79	6.75229e-77
VSAL_II0764	glycine cleavage system H protein	17.0396	3.03416e-10	2.26227e-09
VSAL_II0964	acyl-CoA reductase LuxC	17.1082	2.74501e-53	1.70557e-51
VSAL_I4078s	srna	17.6408	3.1838e-17	4.19111e-16
VSAL_II0457	7 purine nucleoside phosphorylase	17.6711	2.21436e-13	2.2002e-12
VSAL_II0962	alkanal monooxygenase alpha chain LuxA (bacterial luciferas alpha chain)	17.971	4.51842e-49	2.50665e-47
VSAL_II0332	putative hemolysin-type calcium-binding protein (fragment)	18.1656	5.45614e-89	1.0594e-86
VSAL_II0765	glycine dehydrogenase (decarboxylating)	18.3586	2.31235e-10	1.75498e-09
VSAL_I2549	hypothetical protein	19.4425	2.93796e-10	2.2072e-09
VSAL_II0326	hypothetical protein	19.4481	6.54245e-84	1.0513e-81
VSAL_II0329	putative response regulator	19.9016	7.17131e-82	9.82891e-80
VSAL_I2212	cold shock-like protein CspD	20.184	7.82433e-89	1.45846e-86
VSAL_II1002	sodium/proton-dependent alanine carrier protein	20.9332	3.08457e-82	4.49191e-80
VSAL_I2827	putative membrane protein	22.6782	4.15106e-39	1.63932e-37
VSAL_I2828	putative sodium/solute symporter	22.7787	7.88283e-48	4.32164e-46
VSAL_II0323	putative lipoprotein	23.6507	4.59275e-116	1.33764e-113
VSAL_I2395	acyl-coenzyme A dehydrogenase	23.6804	7.45266e-118	2.48067e-115
VSAL_II2034s	srna	25.694	2.41869e-38	9.16348e-37
VSAL_I2206	putative sporulation protein	26.3684	1.01286e-149	4.71995e-147
VSAL_II0707	urocanate hydratase	26.6498	1.83984e-18	2.73047e-17
VSAL_II0708	histidine ammonia-lyase	27.1147	2.23076e-20	3.76643e-19
VSAL_II0321	putative glycosyl transferase	28.2488	1.03731e-158	6.90554e-156
VSAL_II0322	putative membrane protein	28.7383	1.81469e-153	1.05706e-150
VSAL_I2832	putative exonuclease	29.9304	1.36485e-45	6.83894e-44
VSAL_I0315	transposase	29.9846	0.00486956	0.0123126
VSAL_I4133s	srna	31.2659	6.93067e-110	1.79427e-107
VSAL_I1958	arginine/ornithine periplasmic binding protein-dependent transporter	32.8333	3.84583e-104	9.43241e-102
VSAL_II2029s	srna	33.3724	7.15219e-83	1.07513e-80
VSAL_II0054	hypothetical protein	33.609	9.43558e-174	8.79396e-171
VSAL_I2207	conserved hypothetical protein	35.7524	1.62979e-100	3.61658e-98
VSAL_I2831	putative nucleotidyltransferases	38.1053	8.45211e-19	1.28296e-17
VSAL_II0327	putative nucleotidyl transferase	40.7736	7.56139e-117	2.34907e-114
VSAL_I1555	ribosome modulation factor	44.8314	5.97453e-163	4.64022e-160
VSAL_II0328	putative anti-sigma F factor antagonist	47.8662	1.27435e-94	2.58194e-92
VSAL_I2057	general L-amino acid-binding periplasmic protein precursor	51.7652	3.64938e-146	1.54601e-143
VSAL_I2208	putative PrkA serine protein kinase	56.6402	4.80906e-180	5.60255e-177
VSAL_I2438	isocitrate lyase	57.8626	4.37324e-19	6.7931e-18
VSAL_I2439	malate synthase A	61.5772	1.98043e-15	2.30144e-14
VSAL_II0389	transposase	101.294	0.0887037	0.151636
VSAL_I1321	hypothetical protein	113.307	6.87651e-241	1.06815e-237
VSAL_I1339	transposase	129.7	0.0727968	0.128692
VSAL_I1911	transposase	237.063	2.03499e-10	1.55971e-09
VSAL_I2833	acetyl-coenzyme A synthetase	290.53	0	0
VSAL_I0514	transposase (pseudogene)	529.363	9.53244e-14	9.87137e-13
VSAL_II0030	transposase (pseudogene)	1975.26	5.5138e-20	9.01555e-19
