# Supplementary material for: Differential expression profiling of ΔlitR and ΔrpoQ mutants reveals insight into QS regulation of motility, adhesion and biofilm formation in Aliivibrio salmonicida
Source: BMC Genomics. 2019 Mar 15;20:220. doi: 10.1186/s12864-019-5594-4 (PMC6420764; doi:10.1186/s12864-019-5594-4)
Supplement: Supplementary file 4 — Table S4. The table lists the differentially expressed genes of ΔlitR mutant compared to wild-type at LCD. (XLSX 13 kb) [file 12864_2019_5594_MOESM4_ESM.xlsx]

## Sheet: LitR0.3 up and downregulated 
VSAL	function	FC	p-value	p-adjusted
VSAL_II0366	fimbrial protein, Flp/Fap pilin component	12.2101	7.7059e-78	7.54215e-75
VSAL_II0367	type IV leader peptidase	8.59315	6.03254e-62	3.93623e-59
VSAL_II0721	PTS system permease for N-acetylglucosamine and glucose	5.85597	3.33917e-51	1.86755e-48
VSAL_I1342	hypothetical protein	5.04737	1.69568e-64	1.32772e-61
VSAL_II0370	putative lipoprotein	4.66665	4.97159e-40	1.76943e-37
VSAL_II0368	putative Flp pilus assembly protein	4.30454	2.73116e-41	1.06925e-38
VSAL_I2117	methyl-accepting chemotaxis protein (fragment)	3.83814	1.01859e-28	2.65852e-26
VSAL_II0371	type II secretion system protein Z	3.734	5.34793e-27	1.30857e-24
VSAL_II0372	type II/IV secretion system protein, ATP binding domain	3.67211	9.03283e-30	2.52597e-27
VSAL_II0369	type II/III secretion system protein	3.45433	1.40469e-32	4.58279e-30
VSAL_II0252	hypothetical protein	2.81124	1.0566e-18	1.42641e-16
VSAL_I1475	hypothetical protein	2.63239	7.25141e-20	1.05145e-17
VSAL_II0753	outer membrane protein, OmpA family	2.62341	1.09831e-18	1.43329e-16
VSAL_II0823	PTS system, lactose/cellobiose specific IIB subunit	2.52678	9.27644e-16	1.03764e-13
VSAL_II0373	bacterial type II secretion system protein F	2.49309	1.97834e-13	1.88908e-11
VSAL_II1062	membrane protein	2.46521	1.40655e-18	1.72082e-16
VSAL_I2124	hypothetical protein	2.45033	4.99088e-08	NA
VSAL_I2749	probable HTH-type transcriptional regulator LeuO	2.43185	1.7563e-20	2.64458e-18
VSAL_II0312	hypothetical protein, putative anti-sigma factor antagonist	2.41472	3.56556e-08	NA
VSAL_II1088	putative membrane protein	2.38261	6.54613e-10	3.76884e-08
VSAL_II0722	hypothetical protein	2.34056	1.67353e-07	NA
VSAL_II0824	putative sugar-specific permease, SgaT/UlaA	2.24598	3.88442e-26	8.94559e-24
VSAL_II0362	hypothetical protein	2.18643	1.34219e-10	8.90624e-09
VSAL_I1325	proton glutamate symport protein	2.1451	1.25916e-14	1.33233e-12
VSAL_I1982	putative DNA transformation protein TfoX	2.10993	9.23987e-10	5.16773e-08
VSAL_I4118s	srna	2.09242	6.48697e-10	3.76884e-08
VSAL_I1012	phage regulatory protein CII	2.09041	4.06334e-10	2.52508e-08
VSAL_II0825	putative phosphotransferase enzyme II, A component	2.06468	9.23585e-17	1.09571e-14
VSAL_I2495	hypothetical protein	2.02617	4.49817e-10	2.70928e-08
VSAL_I0550	endonuclease I precursor	2.02106	9.73955e-12	7.1944e-10
VSAL_II0171	putative membrane protein	2.0173	8.08102e-13	7.03049e-11
VSAL_I0880	hypothetical protein	-2.0246	1.80784e-06	6.75535e-05
VSAL_II0914	MFS transporter	-2.05905	2.9181e-05	0.00075658
VSAL_II0010	conserved hypothetical protein	-2.06805	2.72207e-08	1.34897e-06
VSAL_I0137	TonB-dependent iron-siderophore receptor precursor	-2.1496	3.77586e-13	3.51964e-11
VSAL_I0135	siderophore biosynthetis protein	-2.22941	3.04269e-10	1.92131e-08
VSAL_II0238	glucose-1-phosphate adenylyltransferase	-2.28157	4.32415e-06	0.0001485
VSAL_I0134	L-2,4-diaminobutyrate decarboxylase	-2.34706	4.15283e-12	3.25167e-10
VSAL_I4020s	srna	-2.36	1.76152e-06	NA
VSAL_I0395	hypothetical protein, putative phage gene (fragment)	-2.41827	7.66044e-13	6.81605e-11
VSAL_I1484	short chain dehydrogenase	-2.47842	8.01594e-14	7.84561e-12
pVSAL840_57	hypothetical protein	-2.49108	3.32766e-19	4.65279e-17
VSAL_II0322	putative membrane protein	-2.54091	1.45053e-14	1.49443e-12
VSAL_I1395	membrane protein	-2.58317	2.09759e-22	3.9105e-20
VSAL_II0968	putative exported protein	-2.63114	4.81081e-31	1.44879e-28
VSAL_I1458	hypothetical protein	-2.63372	4.361e-14	4.37777e-12
VSAL_I1198	probable membrane permease	-2.71935	NA	NA
VSAL_I0136	siderophore biosynthesis protein	-2.76271	1.06009e-22	2.07512e-20
VSAL_II0321	putative glycosyl transferase	-2.84366	1.14656e-18	1.448e-16
VSAL_I1394	hypothetical protein	-3.00249	1.79994e-44	7.82975e-42
VSAL_II0323	putative lipoprotein	-3.06165	4.86763e-24	1.05871e-21
VSAL_I1197	glutamate decarboxylase beta	-3.0777	8.36359e-23	1.72334e-20
VSAL_I1456	ribosomal-protein-serine acetyltransferase	-3.23472	1.47877e-20	2.31576e-18
VSAL_I1457	hypothetical protein	-3.42763	4.11961e-21	7.0123e-19
VSAL_I1493	microbial collagenase precursor (pseudogene)	-3.63012	1.73163e-48	8.47418e-46
VSAL_II0320	putative membrane associated signaling protein	-3.82913	6.00605e-21	9.79737e-19
VSAL_II0319	RNA polymerase sigma factor	-4.28806	4.40214e-22	7.83381e-20
pVSAL840_56	hypothetical protein	-4.71859	1.34624e-85	1.75685e-82
VSAL_I2620	transposase (pseudogene)	-6.16915	8.41251e-106	1.64675e-102
VSAL_II0964	acyl-CoA reductase LuxC	-9.71356	0.999872	0.999872
VSAL_II0130	transposase	-10.4372	1.85609e-38	NA
VSAL_I2619	HTH-type luminescence regulator LitR	-141.216	8.2757e-298	3.23994e-294
