# Supplementary material for: Differential expression profiling of ΔlitR and ΔrpoQ mutants reveals insight into QS regulation of motility, adhesion and biofilm formation in Aliivibrio salmonicida
Source: BMC Genomics. 2019 Mar 15;20:220. doi: 10.1186/s12864-019-5594-4 (PMC6420764; doi:10.1186/s12864-019-5594-4)
Supplement: Supplementary file 5 — Table S5. The table lists the differentially expressed genes of ΔlitR mutant compared to wild-type at HCD. (XLSX 24 kb) [file 12864_2019_5594_MOESM5_ESM.xlsx]

## Sheet: LitR1.2 up and downregulated
VSAL	function	FC	p-value	p-adjusted
VSAL_I2619	HTH-type luminescence regulator LitR	-588.491	4.49054e-258	1.78813e-254
VSAL_I2620	transposase (pseudogene)	-10.4807	1.03742e-44	3.40013e-42
VSAL_II0327	putative nucleotidyl transferase	-9.73986	1.14685e-65	9.13352e-63
VSAL_II0322	putative membrane protein	-9.29126	6.50825e-78	1.29579e-74
VSAL_II0323	putative lipoprotein	-9.08379	4.8567e-54	2.76277e-51
VSAL_II0321	putative glycosyl transferase	-9.00254	6.23808e-66	6.21001e-63
VSAL_II0320	putative membrane associated signaling protein	-9.00235	7.6314e-72	1.01294e-68
VSAL_II0328	putative anti-sigma F factor antagonist	-8.79422	1.47729e-34	3.26809e-32
VSAL_II0330	hypothetical protein	-8.75634	NA	NA
VSAL_I1197	glutamate decarboxylase beta	-8.5024	NA	NA
VSAL_II0054	hypothetical protein	-8.46349	1.3171e-53	6.55585e-51
VSAL_I1198	probable membrane permease	-8.37646	1.72507e-58	1.14487e-55
pVSAL840_56	hypothetical protein	-7.65934	1.21758e-47	5.3871e-45
VSAL_II0319	RNA polymerase sigma factor	-7.51085	3.43733e-39	9.77675e-37
VSAL_II0332	putative hemolysin-type calcium-binding protein (fragment)	-7.37805	1.59682e-38	4.23903e-36
VSAL_II0326	hypothetical protein	-7.34253	2.24293e-38	5.58208e-36
VSAL_II0324	putative lipoprotein	-6.70259	3.63773e-30	7.62392e-28
VSAL_I2057	general L-amino acid-binding periplasmic protein precursor	-6.60246	1.46194e-27	2.91071e-25
VSAL_I0264	ADP-L-glycero-D-manno-heptose-6-epimerase	6.49802	0.999906	0.999906
VSAL_I2208	putative PrkA serine protein kinase	-6.20734	1.40249e-26	2.42814e-24
VSAL_II0329	putative response regulator	-6.14104	NA	NA
VSAL_I2207	conserved hypothetical protein	-5.52872	1.4033e-47	5.58793e-45
VSAL_II0325	putative exported protein	-5.37761	1.14706e-16	1.34341e-14
VSAL_I1394	hypothetical protein	-5.33521	9.70632e-45	3.40013e-42
VSAL_II0057	putative membrane associated response regulator	-4.95403	7.10488e-16	7.44517e-14
VSAL_II0055	hypothetical protein	-4.92968	9.90388e-24	1.57749e-21
VSAL_I1456	ribosomal-protein-serine acetyltransferase	-4.67635	2.09505e-23	3.08981e-21
VSAL_II0333	transposase	-4.42695	3.69029e-16	4.08188e-14
VSAL_I2206	putative sporulation protein	-4.40982	1.54789e-35	3.62571e-33
VSAL_II0063	putative type I secretion system, ATP-binding protein	-4.38489	1.17126e-12	8.96918e-11
VSAL_II0237	conserved hypothetical protein	-4.35704	9.22041e-16	9.41428e-14
VSAL_II0064	putative type I secretion protein, HlyD family	-4.29213	3.9934e-11	2.74167e-09
VSAL_II0058	putative type I toxin secretion system, outer membrane efflux protein	-4.26344	1.08868e-09	6.66944e-08
VSAL_I1832	hypothetical protein (fragment)	-4.25122	6.21313e-25	1.03086e-22
VSAL_II0066	membrane protein	-4.1369	1.35632e-08	6.83655e-07
VSAL_I1676	aquaporin Z (bacterial nodulin-like intrinsic protein)	-4.10673	5.73719e-12	4.23065e-10
VSAL_I0755	membrane protein	-4.08135	9.34802e-17	1.12799e-14
VSAL_II0056	putative type I secretion protein, HlyD family	-3.92626	3.54996e-13	2.94499e-11
VSAL_II0053	membrane associated response regulator, histidine kinase	-3.92357	5.25966e-19	6.75612e-17
VSAL_I2698	hypothetical protein (pseudogene)	-3.61752	2.26751e-18	2.82164e-16
VSAL_II0316	response regulator, histidine kinase	-3.61663	4.69341e-13	3.81411e-11
pVSAL840_26	hypothetical protein	-3.6157	4.4177e-16	4.7544e-14
pVSAL840_57	hypothetical protein	-3.5971	3.66898e-27	6.95708e-25
VSAL_I1457	hypothetical protein	-3.44716	1.51085e-07	6.26688e-06
VSAL_I4059s	srna	-3.40163	2.61231e-10	1.67778e-08
VSAL_II0318	putative exported protein	-3.30736	3.225e-09	1.83456e-07
VSAL_I1591	hypothetical protein	-3.29874	5.37543e-11	3.62796e-09
VSAL_II0644	putative membrane protein	-3.28338	2.52053e-07	1.02416e-05
VSAL_II0059	putative type I toxin secretion system, membrane transport protein	-3.24215	2.73849e-06	9.5655e-05
VSAL_II0052	response regulator protein	-3.2254	2.59291e-20	3.44166e-18
VSAL_I4092s	srna	-3.19037	4.0299e-12	3.02775e-10
VSAL_I2054	general L-amino acid transport ATP-binding subunit	-3.16889	NA	NA
VSAL_II0060	putative type I toxin secretion system, ATP-binding protein	-3.13317	1.30357e-05	0.000403146
VSAL_I1395	membrane protein	-3.09519	1.03637e-12	8.25367e-11
VSAL_II0331	putative exported protein	-2.8511	6.2243e-08	2.75391e-06
VSAL_I2055	general L-amino acid ABC transporter permease protein	-2.83257	3.624e-05	0.00103818
VSAL_I1904	secretion protein, HlyD family	-2.82208	1.83496e-13	1.55464e-11
VSAL_I1589	hypothetical protein	-2.79512	1.58771e-11	1.1495e-09
VSAL_I2069	putative ABC transporter, ATP-binding protein (fragment)	-2.76521	1.15018e-07	4.87235e-06
VSAL_I2056	general L-amino acid ABC transporter permease protein	-2.74079	3.46143e-07	1.37834e-05
VSAL_I1458	hypothetical protein	-2.72767	5.09073e-06	0.000167531
VSAL_I2085	heat shock protein	-2.62508	6.3719e-09	3.42877e-07
VSAL_II0067	hypothetical protein	-2.61985	0.00225914	0.0370262
VSAL_I0476	type IV pilus, mannose-sensitive hemagglutinin A	-2.57051	2.87826e-09	1.66105e-07
VSAL_I1590	quinolone resistance determinant QnrC	-2.52575	1.43438e-08	7.05149e-07
VSAL_II0394	cytochrome c551 peroxidase	-2.52113	8.53215e-05	0.00220617
VSAL_II1012	response regulator, histidine kinase	-2.51832	3.4881e-09	1.95628e-07
VSAL_I1808	hypothetical protein	-2.51378	6.47095e-10	4.09005e-08
VSAL_I0395	hypothetical protein, putative phage gene (fragment)	-2.51352	4.14602e-09	2.29298e-07
VSAL_II0238	glucose-1-phosphate adenylyltransferase	-2.5132	2.84858e-08	1.33448e-06
VSAL_I1906	membrane protein	-2.50424	6.81119e-07	2.58306e-05
VSAL_I1484	short chain dehydrogenase	-2.4842	2.63995e-07	1.06185e-05
VSAL_II1013	putative heme binding protein	-2.47769	2.0558e-09	1.22182e-07
VSAL_I0588	putative exported protein	-2.46034	1.35384e-07	5.67472e-06
VSAL_I2214	ATP-dependent Clp protease ATP-binding subunit ClpA	-2.43206	5.2939e-07	2.08716e-05
VSAL_I2213	ATP-dependent Clp protease adaptor protein ClpS	-2.42198	7.26904e-07	2.73069e-05
pVSAL840_28	DNA-binding protein HU-alpha	-2.42148	5.7809e-07	2.25682e-05
VSAL_II0062	membrane protein	-2.41803	0.00049668	0.0103009
VSAL_II0315	putative response regulator	-2.40031	2.19135e-05	0.000651192
VSAL_II0920	maltose transport system permease protein MalG	-2.35693	9.49398e-08	4.10924e-06
VSAL_II0040	1,4-alpha-glucan branching enzyme (fragment)	-2.34727	2.40201e-09	1.40659e-07
VSAL_II0020	hemolysin-type calcium-binding protein	-2.29144	1.71816e-11	1.22174e-09
VSAL_I0401	hypothetical protein	-2.27969	8.92222e-07	3.3204e-05
VSAL_II0393	response regulator, histidine kinase	-2.26224	0.00174971	0.0304251
VSAL_I0099	putative exonuclease	-2.23802	9.64374e-10	6.00022e-08
VSAL_II0428	integral membrane protein, putative two-component signal transducer	-2.22548	1.43742e-06	5.2512e-05
VSAL_II0446	binding-protein-dependent transport system inner membrane component	-2.22251	NA	NA
VSAL_II0280	integral membrane protein	-2.21982	6.16649e-08	2.75391e-06
VSAL_II0281	membrane protein	-2.1669	1.49182e-08	7.24443e-07
VSAL_I1238	exported serine protease (pseudogene)	-2.1265	7.38263e-06	0.000239005
VSAL_I1555	ribosome modulation factor	-2.11811	2.97903e-05	0.000872241
VSAL_I0631	putative AMP-binding acetyl-CoA synthetase	-2.10658	2.44567e-06	8.6183e-05
VSAL_I1907	putative ion channel	-2.0684	0.000935214	0.0180778
VSAL_II0424	putative fatty acid desaturase	-2.05993	NA	NA
VSAL_II0239	glycogen synthase	-2.05611	1.5389e-06	5.56336e-05
VSAL_II0061	exported glycosyl hydrolase, family 16	-2.02361	NA	NA
VSAL_II0445	bacterial extracellular solute-binding protein	-2.02272	NA	NA
VSAL_II0065	membrane protein	-2.01648	0.0269253	0.233079
VSAL_I2068	membrane protein	-2.01017	3.03662e-05	0.000882614
VSAL_I4075s	srna	-2.01	0.0322816	0.256067
VSAL_I1325	proton glutamate symport protein	11.9997	1.11004e-44	3.40013e-42
VSAL_II0366	fimbrial protein, Flp/Fap pilin component	10.2381	3.24653e-15	2.93811e-13
VSAL_II1088	putative membrane protein	7.15874	6.51407e-27	1.17905e-24
VSAL_II0721	PTS system permease for N-acetylglucosamine and glucose	6.77674	2.20112e-21	3.02236e-19
VSAL_II0367	type IV leader peptidase	6.44403	1.38951e-14	1.20283e-12
VSAL_I1608	HTH-type transcriptional regulator GalR	5.23515	1.10699e-23	1.6954e-21
VSAL_I2820	hypothetical protein	4.06624	2.12365e-15	2.06253e-13
VSAL_II0102	hypothetical protein	4.0167	1.79491e-10	1.17169e-08
VSAL_I1610	putative aminotransferase class I and II	3.94945	1.97882e-15	1.96992e-13
VSAL_II0825	putative phosphotransferase enzyme II, A component	3.83864	3.22749e-22	4.58995e-20
VSAL_II0134	hypothetical protein	3.65098	4.30851e-15	3.81255e-13
VSAL_I1018	hypothetical protein, putative phage gene	3.6509	5.22731e-05	0.00140643
VSAL_II0662	putative signaling protein	3.57631	1.53728e-16	1.74898e-14
VSAL_I2117	methyl-accepting chemotaxis protein (fragment)	3.45931	4.5447e-09	2.47904e-07
VSAL_II0362	hypothetical protein	3.40981	1.05928e-12	8.27067e-11
VSAL_II0824	putative sugar-specific permease, SgaT/UlaA	3.40061	2.50547e-11	1.75031e-09
VSAL_I2124	hypothetical protein	3.38137	1.1288e-08	5.78291e-07
VSAL_II0823	PTS system, lactose/cellobiose specific IIB subunit	3.34914	6.26367e-07	2.42155e-05
VSAL_II0338	MFS transporter	3.33653	2.17639e-15	2.06342e-13
VSAL_II0337	glycerophosphoryl diester phosphodiesterase	3.21164	3.67458e-08	1.70142e-06
VSAL_II0369	type II/III secretion system protein	3.10063	1.72728e-06	6.14109e-05
VSAL_I0103	HTH-type transcriptional regulator	2.94428	1.39992e-08	6.96813e-07
VSAL_I1982	putative DNA transformation protein TfoX	2.88422	9.60475e-11	6.37435e-09
VSAL_I1609	sodium/proton antiporter	2.87772	9.75432e-09	5.11075e-07
VSAL_I2950	putative signaling protein (pseudogene)	2.86312	2.50191e-15	2.31688e-13
VSAL_II1079	NADPH-flavin oxidoreductase	2.84873	6.9023e-08	3.02032e-06
VSAL_II0370	putative lipoprotein	2.74129	0.000470016	0.00979898
VSAL_I4118s	rna	2.71517	1.55081e-06	5.56336e-05
VSAL_I1927	hypothetical protein, putative phage gene (fragment)	2.712	NA	NA
VSAL_II0384	glycerol uptake facilitator protein	2.70811	1.6865e-09	1.01752e-07
VSAL_I1974	ABC transporter, ATP-binding component	2.68445	NA	NA
VSAL_I2319	hypothetical protein	2.64096	6.0259e-08	2.72672e-06
VSAL_I0550	endonuclease I precursor	2.6208	1.0612e-07	4.54376e-06
VSAL_I1029	phage terminase, endonuclease subunit	2.60727	0.00150392	0.0269757
VSAL_I1015	hypothetical protein, putative phage gene	2.60643	NA	NA
VSAL_I2017	MFS transporter	2.59979	NA	NA
VSAL_II0138	hypothetical protein	2.58736	1.13276e-08	5.78291e-07
VSAL_I0560	branched chain amino acid transport system II carrier protein	2.56591	9.2064e-09	4.88799e-07
VSAL_II0139	PilA-like type-IV pilus protein	2.55429	3.1311e-06	0.000108418
VSAL_II0363	putative response regulator	2.55342	0.000124546	0.00304258
VSAL_I0007	putative amino-acid ABC transporter, permease protein	2.52814	NA	NA
VSAL_II0373	bacterial type II secretion system protein F	2.52583	NA	NA
VSAL_II0385	glycerol kinase	2.52032	1.79841e-08	8.62802e-07
VSAL_I1037	hypothetical protein, putative phage gene	2.50358	NA	NA
VSAL_I1043	hypothetical protein, putative phage gene	2.49796	NA	NA
VSAL_I1038	hypothetical protein, putative phage gene	2.43729	0.00908675	NA
VSAL_II0372	type II/IV secretion system protein, ATP binding domain	2.43128	3.19642e-06	0.000108788
VSAL_I1035	probable tail tube protein	2.42419	0.00462805	0.0632453
pVSAL840_11	conjugative transfer protein TraU	2.42347	NA	NA
VSAL_II0368	putative Flp pilus assembly protein	2.41687	NA	NA
VSAL_I2173	hypothetical protein, GGDEF domain	2.38244	4.40979e-08	2.01837e-06
VSAL_II0371	type II secretion system protein Z	2.37966	0.000180569	0.00422089
VSAL_I0773	putative bacteriophage terminase	2.36982	NA	NA
pVSAL54_02	putative mobilization protein	2.35668	NA	NA
VSAL_I0679	putative C4-dicarboxylate/malic acid transport protein	2.31447	6.52661e-07	2.49894e-05
VSAL_I1020	phage replication protein	2.29755	0.000593957	0.0120058
VSAL_I1813	sodium/dicarboxylate symporter	2.29496	0.000710865	0.0142244
VSAL_I1028	major capsid protein	2.27657	0.000149907	0.00357443
VSAL_II0914	MFS transporter	2.26291	0.0126174	0.139555
VSAL_II0310	polysaccharide biosynthesis/export protein	2.25601	0.00131954	0.024326
VSAL_I2631	type IV pilus assembly protein PilC (pseudogene)	2.24773	0.0116999	0.133111
VSAL_I2577	ABC-type [(GlcNAc)2] transporter, permease protein	2.24772	0.00750467	0.0939736
VSAL_I1026	terminase, ATPase subunit	2.24388	0.00415935	0.0597925
VSAL_II0381	response regulator, histidine kinase	2.24103	0.00357083	0.0536567
VSAL_I2348	putative membrane associated GGDEF protein	2.23473	0.00682462	0.0882326
VSAL_I2192	hypothetical protein	2.21653	0.000534257	0.0110229
VSAL_II0899	putative exported protein (pseudogene)	2.21245	NA	NA
pVSAL840_12	hypothetical protein, putative conjugative transfer protein TrbC	2.2113	NA	NA
VSAL_I0008	putative amino acid ABC transporter, substrate-binding protein	2.21099	0.0232655	0.213273
VSAL_II0252	hypothetical protein	2.20558	1.89394e-05	0.0005757
VSAL_II0275	siderophore biosynthesis protein IucC (Pseudogene)	2.20028	NA	NA
VSAL_II0715	putative cation efflux system protein	2.19984	0.0145569	0.157944
VSAL_I0423	adenylylsulfate kinase	2.19386	0.0244083	0.218905
VSAL_II0312	hypothetical protein, putative anti-sigma factor antagonist	2.1918	0.0038036	0.0558891
VSAL_II0265	hypothetical protein	2.18516	NA	NA
VSAL_II0109	cytochrome C-type protein (pseudogene)	2.18338	0.0043143	0.0611372
VSAL_I1342	hypothetical protein	2.18126	3.68642e-06	0.000123704
VSAL_II0821	putative exported protein	2.17899	4.08896e-05	0.00113862
VSAL_I1012	phage regulatory protein CII	2.15584	9.29953e-05	0.00238908
VSAL_I1041	probable tail length determinator	2.14837	0.00977836	0.116155
VSAL_I1328	putative membrane associated peptidase	2.14819	5.29607e-05	0.00141536
VSAL_I2717	fimbrial assembly protein PilN	2.14765	NA	NA
VSAL_II0663	integral membrane protein, putative transmembrane transporter	2.14332	1.22851e-05	0.000385192
VSAL_II0119	putative exported protein	2.13531	NA	NA
VSAL_II0685	6-phosphogluconate dehydrogenase	2.13461	6.28133e-06	0.000205018
VSAL_I1259	HTH-type transcription regulator, RpiR family	2.11849	0.000251528	0.00569081
VSAL_II1089	hypothetical protein (fragment)	2.11833	0.00034635	0.00737523
VSAL_I1044	hypothetical protein, putative phage gene	2.117	0.0286933	0.243618
VSAL_I1998	cytochrome c-type protein NrfB precursor	2.10979	5.10342e-05	0.00138244
VSAL_II0687	glucose-6-phosphate 1-dehydrogenase	2.10113	1.57571e-05	0.000482652
VSAL_I1019	hypothetical protein, putative phage gene	2.09857	0.00520034	0.0701958
VSAL_I2963	valine--pyruvate aminotransferase (alanine--valine transaminase)	2.09812	1.2043e-05	0.000380597
VSAL_II0135	putative cytochrome b561	2.09693	0.000221884	0.00507784
VSAL_I1036	probable rRNA transcription initiatior protein, putative phage gene	2.0967	0.0305738	NA
pVSAL54_01	acyltransferase	2.0883	NA	NA
VSAL_II0919	maltose transport system permease protein MalF (fragment)	2.08702	0.0121244	0.136382
VSAL_I1502	putative acyltransferase	2.08246	0.000110431	0.00278314
VSAL_II0273	siderophore biosynthesis protein IucA (fragment)	2.07274	NA	NA
VSAL_I0703	PTS system, cellobiose permease IIC component	2.07057	NA	NA
VSAL_I0108	membrane protein	2.06108	NA	NA
pVSAL320_01	hypothetical protein	2.05812	0.0186243	0.18587
VSAL_I2190	integral membrane protein	2.05675	0.0184951	0.185062
VSAL_I1027	phage capsid scaffolding protein	2.05648	0.000344808	0.00737523
VSAL_I1033	hypothetical protein, putative phage gene (pseudogene)	2.0463	0.0198884	0.195063
VSAL_II0125	ABC-3 transporter protein, membrane component	2.04117	0.0264495	0.229961
VSAL_I1030	membrane protein, putative phage gene	2.03558	0.0421999	NA
VSAL_I4159s	srna	2.0294	0.0148031	0.159313
VSAL_I1014	hypothetical protein, putative phage gene	2.02539	0.00369176	0.0546491
VSAL_I2352	chitoporin (pseudogene)	2.01754	1.93121e-05	0.000582583
VSAL_I0422	ion transporter superfamily protein	2.01266	0.0450625	0.309211
VSAL_I1017	hypothetical protein, putative phage gene	2.00976	0.00897227	0.109259
VSAL_I0203	sensor outer membrane protein EnvZ	2.0041	NA	NA
