# Supplementary material for: Differential expression profiling of ΔlitR and ΔrpoQ mutants reveals insight into QS regulation of motility, adhesion and biofilm formation in Aliivibrio salmonicida
Source: BMC Genomics. 2019 Mar 15;20:220. doi: 10.1186/s12864-019-5594-4 (PMC6420764; doi:10.1186/s12864-019-5594-4)
Supplement: Supplementary file 7 — Table S8. The table lists the differentially expressed genes of ΔrpoQ mutant compared to wild-type at LCD. (XLSX 15 kb) [file 12864_2019_5594_MOESM7_ESM.xlsx]

## Sheet: rpoQ 0.3 up and downregulated  
VSAL_nr	Function	Fold Change	pvalue	padj
pVSAL43_02	acetyltransferase	-64.4226	3.31187e-111	1.05292e-108
VSAL_I2327	hypothetical protein	-61.9937	0	0
pVSAL43_01	replication initiation protein	-51.326	3.66747e-98	8.91627e-96
VSAL_I2329	hypothetical protein	-37.8399	4.60764e-264	6.34779e-261
VSAL_I2328	flagellar hook-associated protein type 3 FlgL	-19.8792	8.2385e-164	6.80995e-161
VSAL_I2337	flagellar basal-body rod protein FlgC	-18.6287	NA	NA
VSAL_I2338	flagellar basal-body rod protein FlgB	-18.1401	1.94967e-296	4.029e-293
VSAL_I2336	flagellar basal-body rod protein FlgD	-18.1177	7.7898e-195	8.04881e-192
VSAL_I2335	flagellar hook protein FlgE	-15.8591	2.33192e-145	1.60631e-142
VSAL_I2334	flagellar basal-body rod protein FlgF	-11.9616	4.52961e-116	1.7019e-113
VSAL_I4140s	srna	-11.79	2.00161e-50	3.06395e-48
VSAL_I2333	flagellar basal-body rod protein FlgG (distal rod protein)	-10.226	3.2651e-93	7.10244e-91
VSAL_I2332	flagellar L-ring protein 1 precursor (basal body L-ring protein 1)	-10.0113	4.312e-109	1.1881e-106
VSAL_II0130	transposase	-9.43825	2.60892e-25	2.24638e-23
VSAL_II1022	methyl-accepting chemotaxis protein	-9.07275	6.25508e-133	3.69318e-130
VSAL_I2330	peptidoglycan hydrolase FlgJ	-6.51562	5.02715e-46	6.49288e-44
VSAL_I2319	hypothetical protein	-6.2937	2.86711e-69	5.15207e-67
VSAL_II0319	RNA polymerase sigma factor	-5.91895	2.7537e-23	2.32266e-21
VSAL_II0785	putative exported protein	-5.58579	1.68644e-53	2.68079e-51
VSAL_II1023	hypothetical protein	-4.80415	4.62901e-18	3.35644e-16
VSAL_I2061	hypothetical protein	-4.33925	1.78631e-47	2.5458e-45
VSAL_II0643	transposase	-3.85551	1.59779e-09	NA
VSAL_I0799	methyl-accepting chemotaxis protein	-3.62214	1.41333e-46	1.88429e-44
VSAL_II2038s	srna	-3.36	5.28776e-16	3.46894e-14
VSAL_II0168	putative exported protein	-3.29195	8.47987e-21	6.87202e-19
VSAL_I2331	flagellar P-ring protein 2 precursor (basal body P-ring protein 2)	-3.16082	6.86725e-31	6.92252e-29
VSAL_I2193	methyl-accepting chemotaxis protein	-3.12918	1.40293e-42	1.75707e-40
VSAL_I2326	putative exported protein	-3.05574	3.39339e-19	2.54998e-17
VSAL_I1699	outer membrane protein, OmpA-like	-3.0199	3.98735e-30	3.92374e-28
VSAL_I4139s	srna	-2.77	9.64853e-29	9.06304e-27
VSAL_II0238	glucose-1-phosphate adenylyltransferase	-2.71634	4.96507e-09	2.28007e-07
VSAL_I2317	hypothetical protein	-2.70408	1.00079e-31	1.06059e-29
VSAL_I2345	putative exported protein	-2.58497	1.04548e-17	7.32367e-16
VSAL_I2346	putative exported protein	-2.37586	1.22438e-21	1.01207e-19
VSAL_I2897	putative flagellar basal body-associated protein FliL	-2.33599	5.10443e-11	2.57276e-09
VSAL_I2316	polar flagellar protein FlaG (pseudogene)	-2.33564	4.60876e-17	3.12262e-15
VSAL_II2008s	srna	-2.2	8.05326e-16	5.12064e-14
VSAL_I2315	polar flagellar hook-associated protein 2 (HAP2) (flagellar cap protein)	-2.11703	2.84089e-16	1.89377e-14
VSAL_I1863	sodium-type flagellar protein MotY precursor	-2.09432	7.25664e-09	3.22491e-07
VSAL_I2325	flagellin subunit B	-2.0495	1.62473e-14	9.59288e-13
VSAL_I0863	accessory colonization factor AcfD precursor (fragment)	-2.04151	1.01555e-13	5.91165e-12
VSAL_II0311	outer membrane protein, OmpA family	2.02555	3.56365e-05	0.00119744
VSAL_II0379	outer membrane protein, OmpA family (pseudogene)	2.15339	1.7599e-17	1.21228e-15
VSAL_II0382	hypothetical protein	2.15373	2.13715e-06	8.33288e-05
VSAL_II0134	hypothetical protein	2.33582	8.80826e-13	4.85394e-11
VSAL_II0935	hypothetical protein	2.39777	1.27385e-19	9.93362e-18
VSAL_I0132	putative lipoprotein	2.41729	4.0182e-05	0.00132801
VSAL_II0170	methyl-accepting chemotaxis protein	2.53862	5.17481e-13	2.8902e-11
VSAL_II0381	response regulator, histidine kinase	2.62262	5.88866e-15	3.57909e-13
VSAL_II0135	putative cytochrome b561	2.62471	7.22418e-18	5.14785e-16
VSAL_II0932	cellulose synthase catalytic subunit	2.63063	1.76343e-19	1.34968e-17
VSAL_I0133	hypothetical protein	2.71022	8.5353e-10	4.00868e-08
VSAL_II0947	hypothetical protein	2.76168	5.86757e-12	3.10906e-10
VSAL_II0172	hypothetical protein	2.76474	3.89513e-11	1.98748e-09
VSAL_II0171	putative membrane protein	2.8352	2.56554e-15	1.5826e-13
VSAL_II0375	putative secretion system protein	2.94133	1.12501e-31	1.16241e-29
VSAL_I1056	carbonic anhydrase precursor	2.98806	1.62335e-15	1.01656e-13
VSAL_II0378	membrane associated secretion system protein	3.03736	1.50343e-32	1.67937e-30
VSAL_II0377	membrane associated secretion system protein	3.1118	8.61909e-32	9.37439e-30
VSAL_II0931	membrane protein (fragment)	3.14855	7.8878e-16	5.09379e-14
VSAL_II0376	membrane associated secretion system protein	3.1717	1.17023e-33	1.38188e-31
VSAL_II0933	putative exported protein	3.2059	1.18667e-26	1.0662e-24
VSAL_I1820	putative lipoprotein	3.23752	3.06244e-49	4.52038e-47
VSAL_II0934	hypothetical protein	3.36858	1.02922e-12	5.59709e-11
VSAL_I1819	outer membrane protein A	3.79112	3.73956e-47	5.15186e-45
VSAL_II1062	membrane protein	3.81134	5.17101e-27	4.74928e-25
VSAL_I2749	probable HTH-type transcriptional regulator LeuO	3.96868	9.97706e-30	9.58958e-28
VSAL_I1486	cold-shock protein	4.16693	1.53374e-26	1.34872e-24
VSAL_II0364	hypothetical protein	4.55196	2.39515e-18	1.7677e-16
VSAL_II0374	bacterial type II secretion system protein F	4.6536	5.71955e-66	9.45556e-64
VSAL_II0722	hypothetical protein	5.08217	1.50838e-20	1.19888e-18
VSAL_II0363	putative response regulator	5.33618	1.9304e-37	2.34657e-35
VSAL_I1476	membrane protein	6.48611	1.84531e-33	2.11852e-31
VSAL_II0362	hypothetical protein	9.54105	1.1758e-72	2.20891e-70
VSAL_I1475	hypothetical protein	9.58963	3.38005e-79	6.65227e-77
VSAL_II0373	bacterial type II secretion system protein F	10.3315	5.59472e-89	1.15615e-86
VSAL_II0369	type II/III secretion system protein	10.9429	2.00282e-100	5.17355e-98
VSAL_II0372	type II/IV secretion system protein, ATP binding domain	12.7281	1.46135e-120	6.03977e-118
VSAL_II0371	type II secretion system protein Z	13.5395	7.27518e-111	2.14774e-108
VSAL_II0368	putative Flp pilus assembly protein	14.227	3.59429e-126	1.8569e-123
VSAL_II0370	putative lipoprotein	14.2607	1.15507e-115	3.97827e-113
VSAL_II0252	hypothetical protein	16.1187	5.96985e-68	1.02806e-65
VSAL_II0367	type IV leader peptidase	24.8152	1.55365e-121	7.1347e-119
VSAL_II0366	fimbrial protein, Flp/Fap pilin component	25.5529	6.88757e-98	1.58146e-95
