# Supplementary material for: Differential expression profiling of ΔlitR and ΔrpoQ mutants reveals insight into QS regulation of motility, adhesion and biofilm formation in Aliivibrio salmonicida
Source: BMC Genomics. 2019 Mar 15;20:220. doi: 10.1186/s12864-019-5594-4 (PMC6420764; doi:10.1186/s12864-019-5594-4)
Supplement: Supplementary file 8 — Table S9. The table lists the differentially expressed genes of ΔrpoQ mutant compared to wild-type at HCD. (XLSX 28 kb) [file 12864_2019_5594_MOESM8_ESM.xlsx]

## Sheet: rpoQ1.2 up and downregulated
VSAL_nr	Function	Fold Change	p-value	p-adjusted
pVSAL43_01	replication initiation protein	-147.739	9.50003e-65	3.92541e-61
pVSAL43_02	acetyltransferase	-131.842	1.97629e-60	4.08301e-57
VSAL_II0054	hypothetical protein	-22.3592	3.68698e-38	5.0782e-35
VSAL_II0328	putative anti-sigma F factor antagonist	-21.0641	NA	NA
VSAL_I2057	general L-amino acid-binding periplasmic protein precursor	-17.9461	6.04144e-38	6.24081e-35
VSAL_I2327	hypothetical protein	-17.3605	2.44215e-29	1.68183e-26
VSAL_II0327	putative nucleotidyl transferase	-17.0736	1.34917e-25	6.96848e-23
VSAL_I2329	hypothetical protein	-11.6931	7.38028e-20	2.34579e-17
VSAL_II0329	putative response regulator	-9.43718	NA	NA
VSAL_II0326	hypothetical protein	-9.05452	4.90521e-27	2.89548e-24
VSAL_II0319	RNA polymerase sigma factor	-8.97559	7.22721e-19	2.13306e-16
VSAL_I2337	flagellar basal-body rod protein FlgC	-8.56702	4.20203e-23	1.73628e-20
VSAL_I2338	flagellar basal-body rod protein FlgB	-7.75852	1.17486e-20	4.04545e-18
VSAL_II0332	putative hemolysin-type calcium-binding protein (fragment)	-7.4968	5.3891e-12	8.24732e-10
VSAL_I2336	flagellar basal-body rod protein FlgD	-7.20651	NA	NA
VSAL_II0330	hypothetical protein	-6.91264	NA	NA
VSAL_I2333	flagellar basal-body rod protein FlgG (distal rod protein)	-6.87193	3.71604e-25	1.70607e-22
VSAL_I2328	flagellar hook-associated protein type 3 FlgL	-6.65072	6.84376e-11	9.42614e-09
VSAL_I2334	flagellar basal-body rod protein FlgF	-5.90059	2.08372e-10	2.75236e-08
VSAL_II0333	transposase	-5.18756	3.91538e-10	4.75834e-08
VSAL_I2335	flagellar hook protein FlgE	-4.94027	4.02495e-09	4.49489e-07
VSAL_I2698	hypothetical protein (pseudogene)	-4.63457	2.60727e-12	4.48884e-10
VSAL_I4140s	srna	-4.4	5.47556e-06	0.000348077
VSAL_I1832	hypothetical protein (fragment)	-4.23474	3.95841e-07	3.40753e-05
VSAL_II0055	hypothetical protein	-4.19069	1.61482e-06	0.00011706
VSAL_I2054	general L-amino acid transport ATP-binding subunit	-4.17242	NA	NA
VSAL_II0053	membrane associated response regulator, histidine kinase	-4.06628	8.48832e-10	1.00211e-07
VSAL_I2332	flagellar L-ring protein 1 precursor (basal body L-ring protein 1)	-4.00313	1.23308e-07	1.15798e-05
VSAL_II0057	putative membrane associated response regulator	-3.65676	1.16961e-05	0.00064438
VSAL_II1022	methyl-accepting chemotaxis protein	-3.63766	1.35007e-05	0.000734011
VSAL_II0322	putative membrane protein	-3.62724	6.80488e-09	7.39941e-07
VSAL_I0755	membrane protein	-3.61245	3.19223e-05	0.0015518
VSAL_I2330	peptidoglycan hydrolase FlgJ	-3.53105	5.92869e-06	0.000360255
VSAL_II0321	putative glycosyl transferase	-3.51316	9.33864e-08	8.97378e-06
VSAL_II0323	putative lipoprotein	-3.33519	1.16849e-06	9.1098e-05
VSAL_II0063	putative type I secretion system, ATP-binding protein	-3.2755	NA	NA
VSAL_II0064	putative type I secretion protein, HlyD family	-3.25707	0.000459776	0.0150777
VSAL_II0058	putative type I toxin secretion system, outer membrane efflux protein	-3.24476	1.49429e-05	0.000791589
VSAL_II0052	response regulator protein	-3.23009	7.93976e-14	1.56224e-11
VSAL_I1676	aquaporin Z (bacterial nodulin-like intrinsic protein)	-3.20319	2.72758e-05	0.00134171
VSAL_I2438	isocitrate lyase	-3.17795	0.00081801	0.0246716
VSAL_I4059s	srna	-3.14	6.84427e-06	0.000404008
VSAL_I2208	putative PrkA serine protein kinase	-3.03316	0.000283461	0.0102742
VSAL_II0316	response regulator, histidine kinase	-3.03147	0.000166131	0.00660052
pVSAL840_26	hypothetical protein	-2.98675	2.83374e-06	0.000188855
VSAL_II0066	membrane protein	-2.97299	0.00116673	0.0332477
VSAL_I1808	hypothetical protein	-2.96325	4.96755e-13	8.92431e-11
VSAL_II0056	putative type I secretion protein, HlyD family	-2.94257	NA	NA
VSAL_I2056	general L-amino acid ABC transporter permease protein	-2.90189	0.000113893	0.00475358
VSAL_II0785	putative exported protein	-2.89805	1.1631e-05	0.00064438
VSAL_II0331	putative exported protein	-2.85389	2.46654e-05	0.00127397
VSAL_I2439	malate synthase A	-2.83705	0.00364086	0.0671609
VSAL_II0920	maltose transport system permease protein MalG	-2.81819	5.18262e-08	5.22307e-06
VSAL_I2269	hypothetical protein	-2.78833	0.000724632	0.0223446
VSAL_II0318	putative exported protein	-2.78793	0.000169607	0.00667445
VSAL_II0324	putative lipoprotein	-2.74332	1.30138e-06	9.95795e-05
VSAL_I2069	putative ABC transporter, ATP-binding protein (fragment)	-2.70741	4.43647e-05	0.00203683
VSAL_I4098s	srna	-2.67	7.41756e-05	0.00326057
VSAL_I0588	putative exported protein	-2.64765	3.50807e-05	0.00166613
VSAL_II0059	putative type I toxin secretion system, membrane transport protein	-2.6439	0.00114434	0.0328362
VSAL_I0761	conserved hypothetical protein	-2.55469	2.56017e-05	0.001306
VSAL_I2061	hypothetical protein	-2.53162	0.000268859	0.00992231
VSAL_II0325	putative exported protein	-2.4584	3.03671e-06	0.000199169
VSAL_II0445	bacterial extracellular solute-binding protein	-2.44389	0.000109519	0.00461767
VSAL_I2331	flagellar P-ring protein 2 precursor (basal body P-ring protein 2)	-2.43644	8.17328e-06	0.000469055
VSAL_II1012	response regulator, histidine kinase	-2.4251	7.36523e-06	0.000428636
VSAL_II0712	methyl-accepting chemotaxis citrate transducer	-2.39284	1.13352e-05	0.000641605
VSAL_II0067	hypothetical protein	-2.39257	0.0092456	0.120514
VSAL_II0060	putative type I toxin secretion system, ATP-binding protein	-2.37355	0.00550399	0.0845446
VSAL_I2207	conserved hypothetical protein	-2.35517	0.0112429	0.139926
VSAL_II0446	binding-protein-dependent transport system inner membrane component	-2.34734	0.000331709	0.0117147
VSAL_II0765	glycine dehydrogenase (decarboxylating)	-2.34069	0.00707348	0.0994137
VSAL_I1517	conserved hypothetical protein	-2.31817	0.000107001	0.00455801
VSAL_II1013	putative heme binding protein	-2.31542	6.29802e-05	0.00282863
VSAL_I0631	putative AMP-binding acetyl-CoA synthetase	-2.29067	2.70637e-05	0.00134171
VSAL_I2206	putative sporulation protein	-2.28889	0.0119021	0.145933
VSAL_I2973	fatty oxidation complex beta subunit, 3-ketoacyl-CoA thiolase	-2.28046	0.00134894	0.0371287
VSAL_II0764	glycine cleavage system H protein	-2.27156	0.00918525	0.120487
VSAL_II0320	putative membrane associated signaling protein	-2.25997	5.28261e-05	0.00239865
VSAL_II0020	hemolysin-type calcium-binding protein	-2.22069	1.91762e-06	0.000134298
VSAL_I2974	fatty oxidation complex alpha subunit, enoyl-CoA hydratase	-2.21918	0.000160184	0.00642603
VSAL_II0964	acyl-CoA reductase LuxC	-2.19408	0.00257138	0.0545749
VSAL_II0962	alkanal monooxygenase alpha chain LuxA (bacterial luciferas alpha chain)	-2.17713	0.00809385	0.111852
VSAL_I2130	methyl-accepting chemotaxis protein	-2.16389	0.000702555	0.021931
VSAL_I1555	ribosome modulation factor	-2.16273	0.00862924	0.116143
VSAL_I1589	hypothetical protein	-2.12081	0.000486052	0.0158139
VSAL_II0315	putative response regulator	-2.0761	0.0150217	0.177342
VSAL_I1699	outer membrane protein, OmpA-like	-2.07222	NA	NA
VSAL_II1002	sodium/proton-dependent alanine carrier protein	-2.07208	0.00353156	0.0657315
VSAL_I1198	probable membrane permease	-2.07089	0.00543201	0.0839676
VSAL_I2319	hypothetical protein	-2.03836	0.00218325	0.0498938
VSAL_I1904	secretion protein, HlyD family	-2.02223	5.9257e-06	0.000360255
VSAL_II2008s	srna	-2.01	0.0114156	0.141336
VSAL_I0620	thymidine phosphorylase	-2.0105	0.00903462	0.119651
pVSAL320_19	putative antirestriction protein	2.0027	NA	NA
VSAL_II0124	ABC transporter, ATP binding protein	2.00332	0.0550591	0.401951
VSAL_II0112	biopolymer transport protein TolR	2.00521	0.032021	0.299345
VSAL_I1228	putative exported protein	2.00903	NA	NA
VSAL_II1047	putative transcriptional regulator, LysR family (fragment)	2.00917	0.0393694	0.340616
VSAL_II0525	putative membrane protein	2.00934	0.00438767	0.0746815
VSAL_II0116	putative exported protein	2.01174	NA	NA
pVSAL320_20	putative membrane protein	2.01261	NA	NA
VSAL_II0110	TonB dependent receptor	2.01314	0.00832425	0.114272
VSAL_II0118	membrane protein	2.0142	NA	NA
VSAL_II0356	putative exported protein	2.01473	NA	NA
VSAL_I0894	sodium/solute symporter (fragment)	2.01711	NA	NA
VSAL_I2862	transposase (fragment)	2.01889	NA	NA
VSAL_I1253	X-Pro dipeptidyl-peptidase	2.02377	NA	NA
VSAL_II0170	methyl-accepting chemotaxis protein	2.02584	0.0252047	0.257786
pVSAL320_24	transposase	2.02609	NA	NA
VSAL_II0074	membrane protein	2.03837	0.0169628	0.192029
VSAL_I2472	putative membrane protein	2.03866	2.52568e-06	0.000171084
pVSAL840_43	hypothetical protein	2.03939	0.041414	0.350661
pVSAL840_38	putative cell wall degradation protein	2.04197	NA	NA
pVSAL320_02	putative exported protein	2.04249	0.0103531	0.130812
VSAL_II0873	conserved hypothetical protein	2.04257	NA	NA
VSAL_I2005	anaerobic C4-dicarboxylate transporter	2.04828	NA	NA
VSAL_I1812	putative methyl-accepting chemotaxis protein (fragment)	2.0485	0.0223762	0.236736
VSAL_I1028	major capsid protein	2.04962	0.0114246	0.141336
pVSAL320_10	hypothetical protein	2.05355	NA	NA
VSAL_I0266	hypothetical protein	2.05409	NA	NA
VSAL_I0138	iron-siderophore ABC transporter, periplasmic binding protein	2.05515	NA	NA
pVSAL840_09	conjugative transfer protein TrbI trbi	2.06351	NA	NA
VSAL_II0755	membrane protein	2.06597	0.00344412	0.0643941
VSAL_I1034	hypothetical protein, putative phage gene	2.06707	0.0258574	0.26187
VSAL_I2064	conserved hypothetical protein	2.07829	0.0351737	0.31664
VSAL_I2717	fimbrial assembly protein PilN	2.07933	NA	NA
VSAL_I0770	hypothetical protein, putative phage gene	2.08253	0.0402966	0.34331
VSAL_II0759	putative suppressor for copper-sensitivity D	2.08304	0.0333089	0.307903
VSAL_II0989	putative exported protein (fragment)	2.08335	0.00123956	0.0348426
VSAL_I1490	hypothetical protein	2.0836	0.0480574	0.374666
VSAL_I0703	PTS system, cellobiose permease IIC component	2.0898	NA	NA
VSAL_I0137	TonB-dependent iron-siderophore receptor precursor	2.09265	0.00960223	0.124705
VSAL_II0568	putative membrane protein	2.10163	0.0102616	0.130769
VSAL_II0245	nitrite reductase large subunit	2.10191	NA	NA
VSAL_I0203	sensor outer membrane protein EnvZ	2.10493	NA	NA
VSAL_I0134	L-2,4-diaminobutyrate decarboxylase	2.11131	0.00287972	0.0571301
VSAL_I1686	phosphoribosylglycinamide formyltransferase 2	2.11541	0.0329319	0.305786
VSAL_I0107	membrane protein	2.12184	0.0280189	0.277868
VSAL_II0752	putative exported protein	2.12489	0.00248516	0.0534828
VSAL_II0274	siderophore biosynthesis protein IucB (N6-hydroxylysine acetyl transferase)	2.12496	NA	NA
VSAL_II0936	membrane protein	2.12793	0.00144539	0.0383728
VSAL_I2348	putative membrane associated GGDEF protein	2.12804	NA	NA
VSAL_II0881	drug resistance translocator protein	2.12827	NA	NA
VSAL_I1234	sodium-dependent nucleoside transport protein	2.13538	0.0138028	0.16436
pVSAL840_25	antirestriction protein ArdC	2.1375	NA	NA
VSAL_II0338	MFS transporter	2.13768	NA	NA
VSAL_II0150	ferrichrome transport ATP-binding protein FhuC	2.13782	0.00999677	0.127884
VSAL_I1033	hypothetical protein, putative phage gene (pseudogene)	2.13907	0.0362693	0.325793
VSAL_II0015	secretion protein, HlyD family	2.14287	0.021684	0.231905
VSAL_I2704	membrane associated GGDEF protein	2.14288	NA	NA
VSAL_II0123	periplasmic solute binding protein	2.14744	NA	NA
VSAL_I1742	hypothetical protein (pseudogene)	2.14985	NA	NA
VSAL_I2117	methyl-accepting chemotaxis protein (fragment)	2.1509	NA	NA
VSAL_I2492	probable cadaverine/lysine antiporter	2.15614	NA	NA
pVSAL840_10	conjugative transfer protein TraW	2.15918	NA	NA
VSAL_II0687	glucose-6-phosphate 1-dehydrogenase	2.1592	0.00141934	0.0383316
pVSAL840_34	hypothetical protein	2.16848	NA	NA
VSAL_I1116	putative type VI secretion protein VasD	2.16919	0.0209033	0.227296
VSAL_II0382	hypothetical protein	2.17888	0.00525105	0.0827671
pVSAL320_04	hypothetical protein	2.18623	NA	NA
VSAL_II0299	putative glycosyl transferases	2.18746	0.0080835	0.111852
VSAL_I2577	ABC-type [(GlcNAc)2] transporter, permease protein	2.18832	0.0283119	0.278535
VSAL_II0295	sugar transferase	2.18871	0.00440113	0.0746815
VSAL_II0279	ferric aerobactin receptor precursor	2.189	0.0230381	0.241798
pVSAL840_36	VgrG protein, VgrG-2	2.19073	NA	NA
pVSAL840_06	conjugative transfer protein TraB	2.191	0.0244257	0.251062
VSAL_II0309	putative capsular polysaccharide synthesis protein	2.1924	0.0061701	0.0894556
VSAL_II0396	anaerobic glycerol-3-phosphate dehydrogenase subunit B	2.1944	0.00685045	0.0972716
VSAL_I2004	aspartate racemase	2.19796	0.020777	0.227118
VSAL_II0120	putative membrane protein	2.1982	NA	NA
VSAL_I0453	membrane protein	2.20496	NA	NA
VSAL_II0313	putative exported protein	2.20582	0.0024532	0.0533507
VSAL_I1119	chaperone ClpB	2.21809	NA	NA
VSAL_I4022s	srna	2.22473
VSAL_II0086	putative membrane protein	2.22551	0.0304361	0.291115
VSAL_I1750	putative coproporphyrinogen oxidase PhuW	2.2351	NA	NA
VSAL_I1042	hypothetical protein, putative phage gene	2.23573	0.0310026	0.293814
pVSAL54_01	acyltransferase	2.23769	NA	NA
VSAL_I1041	probable tail length determinator	2.2456	NA	NA
VSAL_I1026	terminase, ATPase subunit	2.24767	NA	NA
VSAL_II0215	catalase	2.24878	0.00644473	0.0927861
VSAL_I2852	NADH pyrophosphatase (pseudogene)	2.25044	0.0175345	0.196881
VSAL_I0136	siderophore biosynthesis protein	2.25524	0.0103277	0.130812
VSAL_I2630	type IV pilus assembly protein PilB	2.2601	NA	NA
VSAL_I1219	hypothetical protein (fragment)	2.26133	0.028103	0.277868
VSAL_I0202	membrane permease (pseudogene)	2.26197	NA	NA
pVSAL840_17	conjugative transfer protein TraH	2.269	NA	NA
VSAL_I2631	type IV pilus assembly protein PilC (pseudogene)	2.27791	NA	NA
VSAL_II0688	putative membrane protein	2.287	0.00450041	0.0746815
VSAL_I1056	carbonic anhydrase precursor	2.29611	0.00251524	0.0538496
VSAL_I2985	thiamine biosynthesis adenylyltransferase ThiF	2.29983	NA	NA
VSAL_II0125	ABC-3 transporter protein, membrane component	2.30108	NA	NA
pVSAL54_02	putative mobilization protein	2.30644	NA	NA
VSAL_I0135	siderophore biosynthetis protein	2.31404	0.0092456	0.120514
VSAL_II0715	putative cation efflux system protein	2.31989	NA	NA
VSAL_I1124	putative type VI secretion protein VasQ	2.32016	0.0170463	0.192446
VSAL_II0430	hypothetical protein (pseudogene)	2.32917	NA	NA
VSAL_I2190	integral membrane protein	2.33476	0.0163419	0.186532
VSAL_I1029	phage terminase, endonuclease subunit	2.34268	0.0134126	0.16064
VSAL_I2192	hypothetical protein	2.34674	0.00267578	0.0556926
VSAL_II0273	siderophore biosynthesis protein IucA (fragment)	2.34811	NA	NA
pVSAL840_08	conjugative transfer protein TraC	2.35037	NA	NA
pVSAL840_37	hypothetical protein	2.35169	NA	NA
pVSAL320_11	putative DNA-damage-inducible protein	2.35621	NA	NA
VSAL_II0171	putative membrane protein	2.3639	0.00257554	0.0545749
VSAL_I1822	methyl-accepting chemotaxis protein (fragment)	2.38226	NA	NA
VSAL_I1526	membrane protein	2.38419	NA	NA
VSAL_II0189	transposase (fragment)	2.39546	0.000451811	0.0149351
VSAL_II0261	hypothetical protein	2.39654	0.00901132	0.119651
VSAL_I1339	transposase	2.39716	NA	NA
VSAL_II0432	membrane protein	2.40949	0.00484736	0.077935
VSAL_I1038	hypothetical protein, putative phage gene	2.41176	0.017097	0.192492
pVSAL840_23	transglycosylase PilT	2.41475	NA	NA
VSAL_II0937	membrane protein	2.43868	4.97611e-07	4.19618e-05
VSAL_II0899	putative exported protein (pseudogene)	2.455	0.0128881	0.155713
VSAL_II1063	putative HTH-type transcriptional regulator (fragment)	2.45629	0.0119375	0.145934
VSAL_I2126	putative membrane protein	2.45705	0.00573138	0.0860195
pVSAL320_01	hypothetical protein	2.46216	NA	NA
VSAL_II0298	putative membrane protein	2.47031	0.00165055	0.0423608
VSAL_II0914	MFS transporter	2.48259	NA	NA
VSAL_I1115	putative type VI secretion protein VasE	2.50445	NA	NA
VSAL_I1030	membrane protein, putative phage gene	2.54342	NA	NA
VSAL_II0296	putative transmembrane glycosyl transferase	2.58587	9.90004e-05	0.00426114
VSAL_I0774	putative portal vertex protein (pseudogene)	2.62961	0.00663784	0.0950288
VSAL_II0387	aerobic glycerol-3-phosphate dehydrogenase	2.63115	0.00514474	0.0816705
VSAL_II0115	TonB protein	2.63402	NA	NA
pVSAL320_31	putative phage intergrase	2.63774	NA	NA
VSAL_I1043	hypothetical protein, putative phage gene	2.64888	NA	NA
VSAL_I2127	hypothetical protein	2.65811	NA	NA
VSAL_I2017	MFS transporter	2.66545	NA	NA
VSAL_II0853	membrane protein	2.66682	0.0014842	0.0387851
VSAL_II0265	hypothetical protein	2.6739	NA	NA
VSAL_I2016	secretion protein, HlyD family (fragment)	2.68427	NA	NA
VSAL_I1743	hypothetical protein	2.69601	NA	NA
VSAL_I0773	putative bacteriophage terminase	2.69633	NA	NA
VSAL_II0302	putative polysaccharide biosynthesis protein	2.70569	0.00157586	0.0406967
VSAL_II0364	hypothetical protein	2.70934	0.00268219	0.0556926
VSAL_II0381	response regulator, histidine kinase	2.71347	0.00034069	0.0119299
VSAL_I1044	hypothetical protein, putative phage gene	2.71853	0.00579248	0.0860195
VSAL_I0108	membrane protein	2.71853	NA	NA
pVSAL840_18	conjugative transfer protein TraG	2.7247	NA	NA
VSAL_II0275	siderophore biosynthesis protein IucC (Pseudogene)	2.73117	NA	NA
VSAL_II0119	putative exported protein	2.75345	0.00509101	0.0812203
VSAL_I1037	hypothetical protein, putative phage gene	2.75757	NA	NA
pVSAL840_13	conjugative transfer protein TraN	2.77284	NA	NA
VSAL_I2030	glutaredoxin 1	2.77763	6.56344e-05	0.00291615
pVSAL840_11	conjugative transfer protein TraU	2.80131	0.00540582	0.0839676
pVSAL840_12	hypothetical protein, putative conjugative transfer protein TrbC	2.80663	NA	NA
VSAL_I1035	probable tail tube protein	2.80986	0.0022665	0.0508976
VSAL_II0988	hypothetical protein	2.86172	NA	NA
VSAL_II0304	putative glycosyl transferase	2.86319	4.03719e-05	0.00187435
VSAL_I1015	hypothetical protein, putative phage gene	2.89064	NA	NA
VSAL_II0365	hypothetical protein	2.90648	0.00408372	0.0718087
VSAL_II0303	putative glycosyl transferase	2.92595	0.000263149	0.00991193
VSAL_II0931	membrane protein (fragment)	2.93713	6.48618e-06	0.000388419
VSAL_II0986	hypothetical protein	2.95232	2.13154e-10	2.75236e-08
VSAL_II0214	patatin-like phospholipase	2.98012	0.000375488	0.0129293
VSAL_II0135	putative cytochrome b561	3.00075	0.000156638	0.00640819
VSAL_II0987	hypothetical protein	3.00781	0.000188041	0.00733006
VSAL_I1018	hypothetical protein, putative phage gene	3.03098	0.00235164	0.0522418
VSAL_II0947	hypothetical protein	3.1461	5.61081e-06	0.000351271
VSAL_II0300	hypothetical protein	3.16839	0.000158765	0.00642603
VSAL_I1974	ABC transporter, ATP-binding component	3.17791	NA	NA
VSAL_II0297	putative glycosyl transferase	3.18135	1.38962e-06	0.000104399
VSAL_I1036	probable rRNA transcription initiatior protein, putative phage gene	3.19589	NA	NA
VSAL_I1927	hypothetical protein, putative phage gene (fragment)	3.2214	0.00135683	0.0371287
VSAL_I0902	chitinase A (fragment)	3.26142	3.44407e-12	5.47342e-10
VSAL_II0854	secretion protein, HlyD family	3.3374	0.000439413	0.0146424
VSAL_II0935	hypothetical protein	3.35618	1.20447e-14	2.48843e-12
VSAL_II0722	hypothetical protein	3.41966	7.11212e-07	5.76222e-05
VSAL_I1475	hypothetical protein	3.43218	1.90294e-07	1.74732e-05
VSAL_I4109s	rnas	3.53525	1.5584e-06	0.000114988
VSAL_I2713	hybrid peroxiredoxin (thioredoxin reductase)	3.56476	0.000130144	0.00537757
VSAL_I1820	putative lipoprotein	3.64006	2.22457e-13	4.17815e-11
VSAL_I1476	membrane protein	3.6417	1.03888e-06	8.25507e-05
VSAL_II0933	putative exported protein	3.6867	3.27159e-10	4.09643e-08
VSAL_I0133	hypothetical protein	3.71668	6.91011e-07	5.71051e-05
VSAL_II0310	polysaccharide biosynthesis/export protein	3.80866	2.4072e-06	0.000165776
VSAL_I1486	cold-shock protein	3.94261	3.43482e-07	3.01972e-05
VSAL_I0132	putative lipoprotein	3.96941	3.19019e-06	0.000205967
VSAL_II0932	cellulose synthase catalytic subunit	4.02029	3.80745e-17	8.76068e-15
VSAL_II0934	hypothetical protein	4.14308	3.02162e-08	3.12134e-06
VSAL_I2712	dihydrolipoyl dehydrogenase (dihydrolipoamide dehydrogenase)	4.3533	2.72746e-05	0.00134171
VSAL_II0134	hypothetical protein	4.3719	2.455e-07	2.20523e-05
VSAL_II0311	outer membrane protein, OmpA family	4.38091	1.78587e-06	0.000127228
VSAL_II0128	hypothetical protein, putative phage gene	4.43003	3.89686e-05	0.00182975
VSAL_II0363	putative response regulator	4.75273	8.54868e-09	9.05721e-07
VSAL_I1819	outer membrane protein A	4.85542	3.81637e-17	8.76068e-15
VSAL_II0372	type II/IV secretion system protein, ATP binding domain	5.6296	1.53067e-09	1.75686e-07
VSAL_II0312	hypothetical protein, putative anti-sigma factor antagonist	6.04911	5.50146e-08	5.41239e-06
VSAL_II0371	type II secretion system protein Z	6.15975	NA	NA
VSAL_II0368	putative Flp pilus assembly protein	6.77773	1.54986e-16	3.37053e-14
VSAL_II0373	bacterial type II secretion system protein F	6.99206	1.75707e-18	4.53762e-16
VSAL_II0369	type II/III secretion system protein	7.2428	1.59471e-18	4.39289e-16
VSAL_II0370	putative lipoprotein	7.41639	3.11133e-12	5.1424e-10
VSAL_II0362	hypothetical protein	7.5919	1.4531e-21	5.45835e-19
VSAL_II0367	type IV leader peptidase	10.4479	5.76732e-12	8.51092e-10
VSAL_II0366	fimbrial protein, Flp/Fap pilin component	11.9089	8.14849e-12	1.16102e-09
VSAL_II0252	hypothetical protein	23.0419	4.90373e-31	4.05244e-28
