# Supplementary material for: Differential expression profiling of ΔlitR and ΔrpoQ mutants reveals insight into QS regulation of motility, adhesion and biofilm formation in Aliivibrio salmonicida
Source: BMC Genomics. 2019 Mar 15;20:220. doi: 10.1186/s12864-019-5594-4 (PMC6420764; doi:10.1186/s12864-019-5594-4)
Supplement: Supplementary file 11 — Table S12. The table lists the differentially expressed genes of ΔrpoQ compared to ΔlitR at LCD. (XLSX 19 kb) [file 12864_2019_5594_MOESM11_ESM.xlsx]

## Sheet: Sheet1
VSAL_nr	Function	Fold Change	pvalue	padj
VSAL_I2619	HTH-type luminescence regulator LitR	197.532	6.14102155024495e-201	4.79490962643125e-198
VSAL_I0386	putative chemotaxis protein	18.7654	0.999811979767387	0.999811979767387
VSAL_II0252	hypothetical protein	5.88868	4.89158919663937e-17	2.58064381401082e-15
VSAL_I2620	transposase (pseudogene)	5.63277	2.22386713489516e-53	3.61749053942947e-51
VSAL_II0934	hypothetical protein	4.66261	6.12707919378768e-17	3.18934895633962e-15
VSAL_II0362	hypothetical protein	4.61404	1.88691092300492e-51	2.94660009736449e-49
VSAL_I1486	cold-shock protein	4.51874	6.69899581254545e-32	6.22687610766129e-30
VSAL_I1819	outer membrane protein A	4.46295	1.50160617055155e-48	2.09366803208331e-46
VSAL_I1476	membrane protein	4.40034	9.62741079360472e-29	7.99689611451762e-27
VSAL_II0373	bacterial type II secretion system protein F	4.20016	1.02765848348715e-49	1.54306873828224e-47
VSAL_I1394	hypothetical protein	4.13167	2.7221841546875e-61	4.620611713e-59
VSAL_II0320	putative membrane associated signaling protein	3.90287	1.25331177069009e-16	6.27298609330015e-15
pVSAL840_56	hypothetical protein	3.89291	1.52703482589289e-71	3.31196886682547e-69
VSAL_I1475	hypothetical protein	3.84284	4.13247917513371e-38	4.74505844109471e-36
VSAL_II0371	type II secretion system protein Z	3.56827	2.20155350785512e-36	2.38746247074066e-34
VSAL_II0372	type II/IV secretion system protein, ATP binding domain	3.4271	7.92505458394709e-40	9.37557972597861e-38
VSAL_I1395	membrane protein	3.3966	3.55635170598045e-36	3.75243163787775e-34
VSAL_II0933	putative exported protein	3.36851	4.55622976072868e-24	3.3561360350726e-22
VSAL_II0947	hypothetical protein	3.36622	8.84116908873329e-15	4.31449051530184e-13
VSAL_II0368	putative Flp pilus assembly protein	3.31447	5.02805375120328e-32	4.78768825480429e-30
VSAL_II0363	putative response regulator	3.28039	1.75212904412962e-32	1.71007794707051e-30
VSAL_II0369	type II/III secretion system protein	3.25867	1.00471551695796e-35	1.03221299426418e-33
VSAL_II0364	hypothetical protein	3.17902	7.44265570557171e-12	3.12431482522064e-10
VSAL_I1493	microbial collagenase precursor (pseudogene)	3.14275	1.81124853363264e-40	2.20972321103182e-38
VSAL_II0370	putative lipoprotein	3.0392	1.63036857155971e-34	1.63204074445362e-32
VSAL_II0935	hypothetical protein	3.03565	1.8406262555254e-31	1.63313747762981e-29
VSAL_I1820	putative lipoprotein	3.02456	6.1799505084773e-44	8.04217559503179e-42
VSAL_II0931	membrane protein (fragment)	2.98402	1.46971696942953e-13	6.44693825691334e-12
VSAL_II0932	cellulose synthase catalytic subunit	2.96935	6.46325015170531e-25	4.85240934466491e-23
VSAL_I0133	hypothetical protein	2.95443	NA	NA
VSAL_I0132	putative lipoprotein	2.89882	2.83708552432177e-06	6.40230166875849e-05
VSAL_II0367	type IV leader peptidase	2.89159	5.45080949297196e-30	4.72888005790278e-28
VSAL_I1943	transposase	2.78046	0.000170542243526684	NA
VSAL_II0946	integral membrane protein	2.61321	1.01837528759654e-18	5.62698503087572e-17
VSAL_I4109s	srna	2.58939	1.6535465586715e-06	NA
VSAL_I1458	hypothetical protein	2.51087	1.47371677181822e-10	5.58581580308577e-09
VSAL_II0374	bacterial type II secretion system protein F	2.47326	1.81286933694257e-25	1.38773370420074e-23
VSAL_I1056	carbonic anhydrase precursor	2.45289	5.31912061413388e-14	2.47212462828318e-12
VSAL_I1457	hypothetical protein	2.41137	2.83358205460253e-07	7.79035516983683e-06
VSAL_I2712	dihydrolipoyl dehydrogenase (dihydrolipoamide dehydrogenase)	2.38622	5.31834462288369e-14	2.47212462828318e-12
VSAL_I1484	short chain dehydrogenase	2.3713	7.91242501186014e-11	3.0890107246302e-09
VSAL_II0215	catalase	2.37029	2.31573875273241e-23	1.64375347103042e-21
VSAL_II0936	membrane protein	2.3606	2.94663490722306e-06	6.57352153017077e-05
VSAL_II0937	membrane protein	2.3011	6.2431449648604e-20	3.69291483982045e-18
pVSAL840_57	hypothetical protein	2.29603	2.24802253578687e-23	1.62523703327999e-21
VSAL_II0378	membrane associated secretion system protein	2.29554	1.06901530411201e-20	6.62450118611632e-19
VSAL_II0323	putative lipoprotein	2.28516	6.56751782524074e-12	2.78691191192824e-10
VSAL_I0136	siderophore biosynthesis protein	2.2626	1.59774001347635e-11	6.36487450266498e-10
VSAL_II0375	putative secretion system protein	2.25142	2.40613070098682e-21	1.56558904277542e-19
VSAL_I1456	ribosomal-protein-serine acetyltransferase	2.23905	1.46904191095847e-07	4.22705726342504e-06
VSAL_II0968	putative exported protein	2.23381	4.89745302030413e-20	2.94148562942574e-18
VSAL_II0321	putative glycosyl transferase	2.22596	2.67709485227083e-10	9.85979085213708e-09
VSAL_II0376	membrane associated secretion system protein	2.21287	3.9771685911385e-19	2.25027046084126e-17
VSAL_II0366	fimbrial protein, Flp/Fap pilin component	2.21262	6.64266168475329e-17	3.4122304233259e-15
VSAL_II0722	hypothetical protein	2.20804	4.57809885851347e-07	1.1836356254064e-05
VSAL_I0134	L-2,4-diaminobutyrate decarboxylase	2.17406	6.65252492955739e-10	2.33977093017947e-08
VSAL_II0280	integral membrane protein	2.16562	1.07291884546216e-08	3.49056264390357e-07
VSAL_I2713	hybrid peroxiredoxin (thioredoxin reductase)	2.10617	1.68087150909726e-14	8.002588257946e-13
VSAL_II0377	membrane associated secretion system protein	2.04598	9.57376665720019e-14	4.24727102610336e-12
VSAL_II0322	putative membrane protein	2.04033	1.62500452143361e-08	5.20001446858756e-07
VSAL_I0135	siderophore biosynthetis protein	2.02898	5.18827982141801e-07	1.32385911260235e-05									-1
VSAL_I1197	glutamate decarboxylase beta	2.02776	4.34612798624121e-09	1.48835821563909e-07
VSAL_II0086	putative membrane protein	2.02747	0.0071278472919424	NA
VSAL_II0823	PTS system, lactose/cellobiose specific IIB subunit	-2.03249	6.77626558197813e-08	2.09956673270179e-06
VSAL_II0824	putative sugar-specific permease, SgaT/UlaA	-2.05183	1.00978945085613e-19	5.88390748677961e-18
VSAL_II0051	inner membrane protein	-2.10833	0.00123613387612087	0.01035501523579
VSAL_I1405	hypothetical protein	-2.11265	0.000389353633886613	0.00395842861118057
VSAL_I2820	hypothetical protein	-2.11326	2.10055796235229e-07	5.94244803262559e-06
VSAL_I2325	flagellin subunit B	-2.16976	8.52808027360923e-22	5.84098691020534e-20
VSAL_I2339	chemotaxis protein methyltransferase CheR	-2.17495	4.60196105769381e-18	2.49528555128287e-16
VSAL_I1608	HTH-type transcriptional regulator GalR	-2.18671	4.37257615081995e-06	9.18085075230797e-05
VSAL_I1995	phospholipase A1 precursor	-2.2288	1.02335024895537e-18	5.62698503087572e-17
VSAL_I2315	polar flagellar hook-associated protein 2 (HAP2) (flagellar cap protein)	-2.25996	6.27689063766164e-21	4.01721000810345e-19
VSAL_II1068	putative exported protein	-2.31017	9.39992146676565e-11	3.59777386335815e-09
VSAL_II2008s	srna	-2.32137	1.7801737359652e-20	1.08590597893877e-18
VSAL_I4127s	srna	-2.33497	0.00209156671906089	NA
VSAL_I2318	hypothetical protein	-2.3354	1.53882843126393e-25	1.20151723913088e-23
VSAL_II0231	chemotaxis protein CheV	-2.3916	5.57385728201717e-27	4.44088547530511e-25
VSAL_I1325	proton glutamate symport protein	-2.39211	6.08010324276214e-15	3.00464848857511e-13
VSAL_I2316	polar flagellar protein FlaG (pseudogene)	-2.45672	1.87029212844706e-21	1.23756279143344e-19
VSAL_I2517	hypothetical protein	-2.51266	9.39230418670412e-22	6.32199233532636e-20
VSAL_I2495	hypothetical protein	-2.55697	1.06880546359478e-11	4.39222792618316e-10
VSAL_I1863	sodium-type flagellar protein MotY precursor	-2.57275	2.14435342639401e-17	1.14678846255373e-15
VSAL_I2346	putative exported protein	-2.59028	7.2676432313539e-29	6.16801721200122e-27
VSAL_I2897	putative flagellar basal body-associated protein FliL	-2.71969	2.40778743712835e-19	1.38235325802192e-17
VSAL_II1088	putative membrane protein	-2.88642	7.53988639820613e-14	3.46302547042314e-12
VSAL_I2345	putative exported protein	-3.15035	9.7493508195504e-32	8.85150362779646e-30
VSAL_I2326	putative exported protein	-3.22407	6.75465106096038e-22	4.70895673964095e-20
VSAL_I2331	flagellar P-ring protein 2 precursor (basal body P-ring protein 2)	-3.36304	7.46526282602533e-42	9.40141486219447e-40
VSAL_I2317	hypothetical protein	-3.48243	6.40694149115825e-72	1.47133526949893e-69
VSAL_I4139s	srna	-3.77064	2.01050698061184e-68	4.13106276437297e-66
VSAL_I2193	methyl-accepting chemotaxis protein	-3.81879	NA	NA
VSAL_I2061	hypothetical protein	-3.82837	4.71199643876286e-38	5.25589545626578e-36
VSAL_II2038s	srna	-3.87197	1.05479683665777e-20	6.62450118611632e-19
VSAL_II0721	PTS system permease for N-acetylglucosamine and glucose	-4.13178	1.84665512410114e-27	1.50194616760226e-25
VSAL_I1699	outer membrane protein, OmpA-like	-4.31875	2.95912358782566e-78	8.25172749062242e-76
VSAL_II1023	hypothetical protein	-4.36708	8.16760100445041e-14	3.70771096760168e-12
VSAL_II0168	putative exported protein	-4.44959	5.97553107640844e-49	8.64017530455501e-47
VSAL_I0799	methyl-accepting chemotaxis protein	-4.56386	9.05039757592223e-80	2.71790401049234e-77
VSAL_I1342	hypothetical protein	-5.05401	5.52139367351006e-63	9.79796404608331e-61
VSAL_I2117	methyl-accepting chemotaxis protein (fragment)	-5.09907	6.08284576056435e-46	8.18876891353215e-44
VSAL_II0785	putative exported protein	-6.35522	1.37259786466922e-64	2.55172479222316e-62
VSAL_II1022	methyl-accepting chemotaxis protein	-6.4045	2.81347461381307e-77	7.32253659488414e-75
VSAL_I2330	peptidoglycan hydrolase FlgJ	-9.02918	3.12313798665137e-75	7.62045668742935e-73
VSAL_I2319	hypothetical protein	-9.63463	4.59205106364572e-130	2.5610524789247e-127
VSAL_I2332	flagellar L-ring protein 1 precursor (basal body L-ring protein 1)	-10.6905	2.10636690989406e-108	8.22325641622643e-106
VSAL_I2333	flagellar basal-body rod protein FlgG (distal rod protein)	-12.3337	1.32067373623844e-126	5.72878918474985e-124
VSAL_I2334	flagellar basal-body rod protein FlgF	-12.7901	1.10657046087262e-129	5.4000638490584e-127
VSAL_I4140s	srna	-19.4622	2.48695052953023e-68	4.85452743364301e-66
VSAL_I2335	flagellar hook protein FlgE	-19.6737	NA	NA
VSAL_I2328	flagellar hook-associated protein type 3 FlgL	-23.223	7.60652516620875e-188	4.94931237481316e-185
VSAL_I2338	flagellar basal-body rod protein FlgB	-24.1113	0	0
VSAL_I2337	flagellar basal-body rod protein FlgC	-26.343	NA	NA
VSAL_I2336	flagellar basal-body rod protein FlgD	-27.5187	1.4992171956173e-305	1.46323598292249e-302
VSAL_I2329	hypothetical protein	-55.7239	0	0
VSAL_I2327	hypothetical protein	-75.4129	0	0
pVSAL43_01	replication initiation protein	-81.69	2.6105665886251e-84	8.49304330166031e-82
pVSAL43_02	acetyltransferase	-109.924	2.16754855279979e-99	7.69282686375491e-97
