# Supplementary material for: Differential expression profiling of ΔlitR and ΔrpoQ mutants reveals insight into QS regulation of motility, adhesion and biofilm formation in Aliivibrio salmonicida
Source: BMC Genomics. 2019 Mar 15;20:220. doi: 10.1186/s12864-019-5594-4 (PMC6420764; doi:10.1186/s12864-019-5594-4)
Supplement: Supplementary file 12 — Table S13. The table lists the differentially expressed genes of ΔrpoQ compared to ΔlitR at HCD. (XLSX 17 kb) [file 12864_2019_5594_MOESM12_ESM.xlsx]

## Sheet: LitR vs RpoQ 1.2
VSAL_ID	FC	pvalue	padj	Function
VSAL_I2619	69.1994	NA	NA	HTH-type luminescence regulator LitR
VSAL_II0252	7.76165	8.50529e-17	4.92821e-14	hypothetical protein
VSAL_I2620	5.82299	2.07106e-15	1.05003e-12	transposase (pseudogene)
pVSAL840_56	4.14377	1.06683e-10	3.54687e-08	hypothetical protein
VSAL_I1394	3.47404	8.52957e-07	0.00011532	hypothetical protein
VSAL_II0934	3.45039	4.78022e-07	6.68571e-05	hypothetical protein
VSAL_II0320	3.22059	2.92688e-09	7.91429e-07	putative membrane associated signaling protein
VSAL_II0237	3.07822	1.61289e-07	2.8443e-05	conserved hypothetical protein
VSAL_I0132	3.04822	1.25581e-05	0.00124233	putative lipoprotein
VSAL_I1197	2.98103	2.00662e-05	0.00174322	glutamate decarboxylase beta
VSAL_I1819	2.91107	4.57799e-09	1.16052e-06	outer membrane protein A
VSAL_I2712	2.81126	0.000168004	0.0119548	dihydrolipoyl dehydrogenase (dihydrolipoamide dehydrogenase)
VSAL_II0986	2.79074	1.54535e-05	0.00145766	hypothetical protein
VSAL_I2713	2.74986	0.0001994	0.0139443	hybrid peroxiredoxin (thioredoxin reductase)
VSAL_I0133	2.74976	2.75775e-05	0.0023303	hypothetical protein
VSAL_II0933	2.73994	2.02001e-05	0.00174322	putative exported protein
VSAL_I1198	2.70676	3.66201e-05	0.00303125	probable membrane permease
pVSAL840_57	2.66687	3.73163e-08	7.96604e-06	hypothetical protein
VSAL_II0935	2.66418	3.86245e-06	0.000447603	hypothetical protein				-1
VSAL_I1395	2.54	0.000116605	0.0087281	membrane protein
VSAL_II0312	2.42653	0.00103707	0.0568427	hypothetical protein, putative anti-sigma factor antagonist
VSAL_I1820	2.36632	1.95529e-06	0.000240323	putative lipoprotein
VSAL_II0311	2.35254	0.000964688	0.0543441	outer membrane protein, OmpA family
VSAL_I1456	2.32924	4.75804e-06	0.00051492	ribosomal-protein-serine acetyltransferase
VSAL_II0370	2.32656	0.000614238	0.0377477	putative lipoprotein
VSAL_II0368	2.27124	0.000745731	0.0444807	putative Flp pilus assembly protein
VSAL_I2472	2.27039	9.37327e-06	0.00095045	putative membrane protein
VSAL_I1484	2.25023	0.000409127	0.02634	short chain dehydrogenase
VSAL_II0128	2.21857	0.0037199	0.153958	hypothetical protein, putative phage gene
VSAL_II0371	2.20727	NA	NA	type II secretion system protein Z
VSAL_II0372	2.19912	0.00195389	0.0966461	type II/IV secretion system protein, ATP binding domain
VSAL_II0947	2.1944	0.00175157	0.0888046	hypothetical protein
VSAL_I1493	2.16065	0.00172401	0.0885135	microbial collagenase precursor (pseudogene)
VSAL_I1486	2.15856	0.00499377	0.180846	cold-shock protein
VSAL_II0362	2.15676	0.000105488	0.00822808	hypothetical protein
VSAL_II0946	2.1367	0.000101584	0.00807888	integral membrane protein
VSAL_II0214	2.12427	0.00462745	0.174638	patatin-like phospholipase
VSAL_II0297	2.12004	0.000860843	0.0491772	putative glycosyl transferase
VSAL_II0324	2.11563	0.000454958	0.0288329	putative lipoprotein
VSAL_I3080t	2.09401	0.0066861	0.214753	null
VSAL_I2064	2.08931	0.00730098	0.225328	conserved hypothetical protein
VSAL_I2857	2.08544	0.0024518	0.115606	assembly/transport component in curli production, CsgE precursor
VSAL_I1457	2.08287	0.0027787	0.128073	hypothetical protein
VSAL_II0323	2.06656	NA	NA	putative lipoprotein
VSAL_I1818	2.06175	NA	NA	phosphoesterase (pseudogene)
VSAL_II0644	2.05966	0.00388126	0.155865	putative membrane protein
VSAL_II0367	2.0595	0.00786332	0.234512	type IV leader peptidase
VSAL_II0074	2.05408	0.00588156	0.197154	membrane protein
VSAL_II0854	2.04952	0.00899049	0.253232	secretion protein, HlyD family
VSAL_II0932	2.04742	NA	NA	cellulose synthase catalytic subunit
VSAL_II0215	2.04718	0.00683015	0.214753	catalase
VSAL_II0931	2.03904	0.00556104	0.192008	membrane protein (fragment)
VSAL_II0373	2.03361	0.00558604	0.192008	bacterial type II secretion system protein F
VSAL_I2547	2.0217	0.00297744	0.132709	conserved hypothetical protein
VSAL_II0322	2.01941	NA	NA	putative membrane protein
VSAL_II0366	2.01102	0.0109742	0.298734	fimbrial protein, Flp/Fap pilin component
VSAL_II0300	2.0054	0.00829464	0.24379	hypothetical protein
VSAL_I1475	2.00349	0.00387312	0.155865	hypothetical protein
VSAL_I2124	-2.01141	0.0047525	0.174638	hypothetical protein
VSAL_I2061	-2.02143	0.00039866	0.0260801	hypothetical protein
VSAL_I4118s	-2.02494	0.00346082	0.14955	null
VSAL_I1609	-2.0442	0.00522076	0.187393	sodium/proton antiporter
VSAL_I1610	-2.05975	0.00286424	0.130532	putative aminotransferase class I and II
VSAL_I2820	-2.08072	0.0034659	0.14955	hypothetical protein
VSAL_I1982	-2.09749	0.000118354	0.0087281	putative DNA transformation protein TfoX
VSAL_I0560	-2.098	NA	NA	branched chain amino acid transport system II carrier protein
VSAL_II0327	-2.11224	NA	NA	putative nucleotidyl transferase
VSAL_I2346	-2.14326	5.5387e-06	0.000576025	putative exported protein
VSAL_II0817	-2.16915	NA	NA	proline permease
VSAL_I2331	-2.20119	0.000207894	0.0142918	flagellar P-ring protein 2 precursor (basal body P-ring protein 2)
VSAL_I1344	-2.22846	0.00234729	0.112007	serine transporter
VSAL_I1608	-2.26337	0.00208161	0.100512	HTH-type transcriptional regulator GalR
VSAL_II0662	-2.27131	1.88447e-05	0.00169854	putative signaling protein
VSAL_I2269	-2.28023	0.000776259	0.0456306	hypothetical protein
VSAL_I0799	-2.30845	0.000577455	0.0360332	methyl-accepting chemotaxis protein
VSAL_I2495	-2.31218	1.46111e-05	0.00141101	hypothetical protein
VSAL_I1317	-2.36209	0.000343908	0.022867	carbon starvation protein (pseudogene)
VSAL_I2345	-2.38599	1.94401e-06	0.000240323	putative exported protein
VSAL_I1343	-2.55813	2.51832e-06	0.000300421	L-serine dehydratase 1
VSAL_I1951	-2.57008	3.2703e-08	7.36907e-06	methyl-accepting chemotaxis protein
VSAL_II0328	-2.58526	0.000116216	0.0087281	putative anti-sigma F factor antagonist
VSAL_I2057	-2.59357	1.81579e-05	0.00167383	general L-amino acid-binding periplasmic protein precursor
VSAL_II1079	-2.66028	4.12609e-06	0.000464873	NADPH-flavin oxidoreductase
VSAL_II0054	-2.8014	4.8242e-06	0.00051492	hypothetical protein
VSAL_II0721	-2.98464	5.4559e-08	1.00587e-05	PTS system permease for N-acetylglucosamine and glucose
VSAL_II0824	-3.17647	1.72956e-07	2.92296e-05	putative sugar-specific permease, SgaT/UlaA
VSAL_II0785	-3.26745	5.17501e-08	9.99516e-06	putative exported protein
VSAL_II0823	-3.29103	3.3647e-07	5.05453e-05	PTS system, lactose/cellobiose specific IIB subunit
VSAL_I1342	-3.32321	4.78858e-08	9.71124e-06	hypothetical protein
VSAL_II1022	-3.32646	2.93542e-07	4.57925e-05	methyl-accepting chemotaxis protein
VSAL_I2330	-3.34154	1.16883e-06	0.000152928	peptidoglycan hydrolase FlgJ
VSAL_I2332	-3.38429	2.63903e-07	4.28157e-05	flagellar L-ring protein 1 precursor (basal body L-ring protein 1)
VSAL_II0825	-3.59752	7.15138e-12	3.22289e-09	putative phosphotransferase enzyme II, A component
VSAL_II1088	-3.84615	8.12968e-11	2.99764e-08	putative membrane protein
VSAL_I4140s	-3.95894	3.99357e-07	5.78498e-05	null
VSAL_I2319	-4.00126	4.93844e-09	1.17825e-06	hypothetical protein
VSAL_I2334	-4.76724	2.26316e-10	6.55671e-08	flagellar basal-body rod protein FlgF
VSAL_I2335	-4.83049	1.13682e-10	3.54687e-08	flagellar hook protein FlgE
VSAL_I2328	-5.59612	1.46906e-11	5.95851e-09	flagellar hook-associated protein type 3 FlgL
VSAL_I2333	-5.68858	NA	NA	flagellar basal-body rod protein FlgG (distal rod protein)
VSAL_I2336	-7.279	6.55082e-19	4.42836e-16	flagellar basal-body rod protein FlgD
VSAL_I1325	-8.5197	1.3544e-20	1.09869e-17	proton glutamate symport protein
VSAL_I2337	-8.84944	2.36589e-22	3.19869e-19	flagellar basal-body rod protein FlgC
VSAL_I2338	-8.92915	4.77044e-26	9.67445e-23	flagellar basal-body rod protein FlgB
VSAL_I2329	-10.1408	5.6257e-21	5.70446e-18	hypothetical protein
VSAL_I2327	-12.5054	1.52222e-26	6.1741e-23	hypothetical protein
pVSAL43_02	-15.7948	NA	NA	acetyltransferase
pVSAL43_01	-38.8238	NA	NA	replication initiation protein
